# Supplementary material for: Pluripotent stem cell-derived CAR-macrophage cells with antigen-dependent anti-cancer cell functions
Source: J Hematol Oncol. 2020 Nov 11;13:153. doi: 10.1186/s13045-020-00983-2 (PMC7656711; doi:10.1186/s13045-020-00983-2)
Supplement: Supplementary file 3 — Additional file 3: Table S1. Primer sequences for qRT-PCR. [file 13045_2020_983_MOESM3_ESM.xlsx]

## Sheet: Sheet1
Additional file 3:Table S1 Primer sequences for qRT-PCR
qRT-PCR
Name	Sequence (5'-3')
CCL13-F	CTCAACGTCCCATCTACTTGC
CCL13-R	TCTTCAGGGTGTGAGCTTTCC
CCL24-F	ACATCATCCCTACGGGCTCT
CCL24-R	CTTGGGGTCGCCACAGAAC
CCL15-F	TCCCAGGCCCAGTTCATAAAT
CCL15-R	TGCTTTGTGAGATGTAGGAGGT
CCL2-F	CAGCCAGATGCAATCAATGCC
CCL2-R	TGGAATCCTGAACCCACTTCT
CXCL11-F	GACGCTGTCTTTGCATAGGC
CXCL11-R	GGATTTAGGCATCGTTGTCCTTT
CXCL10-F	GTGGCATTCAAGGAGTACCTC
CXCL10-R	TGATGGCCTTCGATTCTGGATT
CXCL9-F	CCAGTAGTGAGAAAGGGTCGC
CXCL9-R	AGGGCTTGGGGCAAATTGTT
CCR5-F	TCCGCTCTACTCACTGGTGTTCA
CCR5-R	CATGCTCTTCAGCCTTTTGCAG
CCR7-F	CTCTCCTTGTCATTTTCCAGGTATG
CCR7-R	TTGGAGCACAAAGACTCGAACA
CCL8-F	TTCTGTGCCTGCTGCTCATG
CCL8-R	TTGGATGTTGGTGATTCTTGTGTAG
HLA-B-F	CAGTTCGTGAGGTTCGACAG
HLA-B-R	CAGCCGTACATGCTCTGGA
HLA-DQA1-F	AGATGAGCAGTTCTACGTGGA
HLA-DQA1-R	ACGGGAGACTTGGAAAACACT
HLA-DQB1-F	ACCTTCGGGTAGCAACTGTC
HLA-DQB1-R	AAATCCTCGGGAGAGTCTCTG
HLA-DPA1-F	ATGCGCCCTGAAGACAGAATG
HLA-DPA1-R	ACACATGGTCCGCCTTGATG
HLA-DRB1-F	GGCAGCCTAAGAGGGAGTGT
HLA-DRB1-R	AACCCCGTAGTTGTGTCTGC
HLA-DRB5-F	GCGGTTCCTGGACAGATACT
HLA-DRB5-R	AACCCCGTAGTTGTGTCTGC
CD68-F	GGAAATGCCACGGTTCATCCA
CD68-R	TGGGGTTCAGTACAGAGATGC
CD86-F	CTGCTCATCTATACACGGTTACC
CD86-R	GGAAACGTCGTACAGTTCTGTG
CD163-F	TTTGTCAACTTGAGTCCCTTCAC
CD163-R	TCCCGCTACACTTGTTTTCAC
CD1B-F	GCTGGGATAGCGACTCAGG
CD1B-R	AAATCACCGGCAAAGTCTTGT
CD1C-F	GCATCCCAGGAACACGTCTC
CD1C-R	GCCATGAGTCTGCAACTCGT
CD36-F	GGCTGTGACCGGAACTGTG
CD36-R	AGGTCTCCAACTGGCATTAGAA
CD38-F	CAACTCTGTCTTGGCGTCAGT
CD38-R	CCCATACACTTTGGCAGTCTACA
CD48-F	AGGTTGGGATTCGTGTCTGG
CD48-R	AGTTGTTTGTAGTTCTCAGGCAG
CD80-F	AAACTCGCATCTACTGGCAAA
CD80-R	GGTTCTTGTACTCGGGCCATA
IL10-F	GACTTTAAGGGTTACCTGGGTTG
IL10-R	TCACATGCGCCTTGATGTCTG
B2M-F	GAGGCTATCCAGCGTACTCCA
B2M-R	CGGCAGGCATACTCATCTTTT
IL1A-F	TGGTAGTAGCAACCAACGGGA
IL1A-R	ACTTTGATTGAGGGCGTCATTC
LIN28A-F1	TGCGGGCATCTGTAAGTGG
LIN28A-R1	GGAACCCTTCCATGTGCAG
POU5F1-F	CTGGGTTGATCCTCGGACCT
POU5F1-R	CCATCGGAGTTGCTCTCCA
AIF1-F	AAGAAGTGGTCTGACCTCAAGA
AIF1-R	AGGTTGCAGATACGTTGTTGC
RUNX1-F	CTGCCCATCGCTTTCAAGGT
RUNX1-R	GCCGAGTAGTTTTCATCATTGCC
CSF1R-F	GGGAATCCCAGTGATAGAGCC
CSF1R-R	TTGGAAGGTAGCGTTGTTGGT
SPI1-F	GTGCCCTATGACACGGATCTA
SPI1-R	AGTCCCAGTAATGGTCGCTAT
FCGR1A-F	AGCTGTGAAACAAAGTTGCTCT
FCGR1A-R	GGTCTTGCTGCCCATGTAGA
FCGR2AF	GCTTCAACCATTGACAGTTTTGC
FCGR2A-R	CCACGGGGGCTCAAGTTTC
FCGR3A-F	CCTCCTGTCTAGTCGGTTTGG
FCGR3A-R	TCGAGCACCCTGTACCATTGA
IL6 -F	ACTCACCTCTTCAGAACGAATTG
IL6 -R	CCATCTTTGGAAGGTTCAGGTTG
TNF-F	CCTCTCTCTAATCAGCCCTCTG
TNF-R	GAGGACCTGGGAGTAGATGAG
IL1B-F	ATGATGGCTTATTACAGTGGCAA
IL1B-R	GTCGGAGATTCGTAGCTGGA
IL15-F	CCACCACCGACTACCGAAAA
IL15-R	AGCTTCTTCACCAGCCTGAC
IL18-F	TCTTCATTGACCAAGGAAATCGG
IL18-R	TCCGGGGTGCATTATCTCTAC
IL21-F	TAGAGACAAACTGTGAGTGGTCA
IL21-R	GGGCATGTTAGTCTGTGTTTCTG
IL12B-F	ACCCTGACCATCCAAGTCAAA
IL12B-R	TTGGCCTCGCATCTTAGAAAG
IL12A-F	CCTTGCACTTCTGAAGAGATTGA
IL12A-R	ACAGGGCCATCATAAAAGAGGT
IL23-F	CTCAGGGACAACAGTCAGTTC
IL23-R	ACAGGGCTATCAGGGAGCA
IL16-F	GCCGAAGACCCTTGGGTTAG
IL-16-R	GCTGGCATTGGGCTGTAGA
TNFRSF1A-F	TCACCGCTTCAGAAAACCACC
TNFRSF1A-R	GGTCCACTGTGCAAGAAGAGA
CD40-F	ACTGAAACGGAATGCCTTCCT
CD40-R	CCTCACTCGTACAGTGCCA
IL17RA-F	GCTTCACCCTGTGGAACGAAT
IL17RA-R	TATGTGGTGCATGTGCTCAAA
IL10RA-F	CCTCCGTCTGTGTGGTTTGAA
IL10RA-R	CACTGCGGTAAGGTCATAGGA
IL12RB-F	TAGGGACCTGAGATGCTATCG
IL12RB-R	CCCGGAGCTAAGGCAACAC
IRF5-F	GGGCTTCAATGGGTCAACG
IRF5-R	GCCTTCGGTGTATTTCCCTG
IRF-8-F	ATGTGTGACCGGAATGGTGG
IRF8-R	AGTCCTGGATACATGCTACTGTC
NFATC3-F	GCTCGACTTCAAACTCGTCTT
NFATC3-R	GATGCACAATCATCTGGCTCA
NFATC1-F	CACCGCATCACAGGGAAGAC
NFATC1-R	GCACAGTCAATGACGGCTC
TREM2-F	GGTCAGCACGCACAACTTG
TREM2-R	CGCAGCGTAATGGTGAGAGT
