# Supplementary material for: Pluripotent stem cell-derived CAR-macrophage cells with antigen-dependent anti-cancer cell functions
Source: J Hematol Oncol. 2020 Nov 11;13:153. doi: 10.1186/s13045-020-00983-2 (PMC7656711; doi:10.1186/s13045-020-00983-2)
Supplement: Supplementary file 4 — Additional file 3: Table S2. RNA-sequencing data analysis of iMac during the differentiation process from iPSCs. [file 13045_2020_983_MOESM4_ESM.xlsx]

## Sheet: Table S2
Additional file 4：Table S2 RNA-sequencing data analysis of iMac during the differentiation process from iPSCs
gene_id	gene_name	gene_name	iPS rep-1	ips rep-2	ips rep-3	day2	day7 rep-1	day7rep-2	day7rep-3	day18 rep-1	day18 rep-2	day28 rep-1	day28 rep-2	day28 rep-3	day38
3337	ENSG00000186205.12	2020-03-01	31.6326	19.7812	19.3283	23.4541	12.3609	9.25764	8.85757	1.16778	5.28519	4.18377	0.113838	0.060305	0.041854
9842	ENSG00000145416.13	2020-03-01	3.63203	2.84402	1.85419	5.4116	2.0765	2.27412	2.81904	19.3476	28.2698	24.366	50.5632	7.80275	20.9525
3318	ENSG00000117791.15	2020-03-02	19.4127	14.2521	17.2606	17.5985	4.1725	6.03852	3.37374	2.7625	8.59397	4.88264	0.406245	0.157315	0.297611
33411	ENSG00000099785.10	2020-03-02	24.2128	21.1744	28.8798	23.8874	32.7565	32.0123	24.7219	104.815	65.3144	51.1728	72.8763	74.9835	143.539
11063	ENSG00000173926.5	2020-03-03	6.95914	8.95502	9.47975	7.01967	5.93196	3.02977	4.51593	4.1791	3.50799	5.36377	5.51772	1.15421	1.27467
5933	ENSG00000144583.4	2020-03-04	3.42117	4.80448	9.87128	1.76175	1.05673	1.05271	1.20454	0.491748	0.044114	10.22	1.58453	2.03878	0.093559
19607	ENSG00000198060.9	2020-03-05	21.4701	15.9412	15.8422	28.8413	34.5988	33.0451	37.9236	54.5613	34.3207	35.4338	29.6294	12.8307	32.2507
10151	ENSG00000145495.15	2020-03-06	62.2427	34.629	34.3951	47.3745	52.6078	35.4719	37.8515	86.2682	67.9381	92.7	41.5158	34.467	29.1344
5335	ENSG00000136536.14	2020-03-07	36.9065	84.2694	36.8121	74.5046	41.1799	66.4374	41.393	47.1651	44.898	49.4713	64.9537	8.46687	17.4353
19050	ENSG00000165406.15	2020-03-08	1.6475	8.34554	12.7295	5.88352	6.11126	11.267	8.38481	4.31622	7.91681	13.4659	14.4077	2.11785	6.64064
23372	ENSG00000139266.5	2020-03-09	7.90083	5.85004	7.36674	11.5278	13.1085	10.1659	13	28.2338	11.9755	40.2606	55.3108	77.738	55.5259
31733	ENSG00000173838.11	2020-03-10	0.285535	0	0.273766	0.064005	0.069921	0	0.287271	0	0	2.01147	0	0	0
10173	ENSG00000183654.8	2020-03-11	0.669773	0	0.266558	0.118157	0.529523	0.786927	0.118473	0.105106	0	0.203426	0	0	0
28995	ENSG00000180096.11	2020-09-01	2.13751	2.19931	2.57669	2.8262	3.66564	3.05011	4.02971	4.97326	5.89592	1.48335	1.25078	12.6547	2.7282
6307	ENSG00000168385.17	2020-09-02	181.693	222.11	161.09	226.842	206.63	244.634	257.447	200.896	259.975	174.167	184.461	35.3702	115.222
37442	ENSG00000100167.20	2020-09-03	48.3802	105.028	96.7856	50.4977	37.8081	33.0576	45.4678	0.526061	1.9682	27.3756	5.25499	1.46723	12.6861
31631	ENSG00000108387.14	2020-09-04	8.47168	12.4703	25.1892	8.19708	11.7693	14.2691	16.6668	0.918094	0.623147	5.54095	9.02611	0.388862	0.279439
36800	ENSG00000184702.19	2020-09-05	12.9448	10.6135	22.6489	1.63572	11.0416	11.4996	9.20475	8.11319	7.02734	18.0352	0.664954	0.148389	0
38624	ENSG00000125354.22	2020-09-06	44.2866	37.0205	44.901	43.5281	31.3018	39.0405	35.3207	70.3657	90.7972	57.7313	66.1373	44.8182	57.8995
14135	ENSG00000122545.19	2020-09-07	174.551	161.291	65.414	248.729	145.278	148.299	231	77.6633	80.0706	101.815	168.718	25.9701	95.7659
11131	ENSG00000164402.13	2020-09-08	47.0419	37.8514	38.7369	38.412	67.488	64.8545	57.9699	24.3647	23.418	53.8683	21.3548	9.20701	10.7813
32075	ENSG00000184640.17	2020-09-09	180.105	323.793	353.241	288.694	391.311	381.138	418.395	229.23	302.592	210.311	70.5418	265.112	154.036
4878	ENSG00000186522.14	2020-09-10	97.713	100.283	81.2532	73.0606	128.606	161.633	97.4808	39.5402	35.7909	117.246	79.8969	12.1083	15.3739
9170	ENSG00000138758.11	2020-09-11	31.9295	132.337	86.9714	35.3765	147.363	228.109	153.238	51.9939	74.8977	104.588	69.9615	23.2453	35.8585
28463	ENSG00000140623.13	2020-09-12	0	0	0	0	0	0	0.134793	0.124314	0.130428	0.096617	0	0	0
14274	ENSG00000214765.8	2020-09-13	26.9891	16.9795	10.4416	26.4351	29.6872	20.8597	31.0598	20.8628	22.0472	19.7896	8.43259	15.8743	15.7904
46825	ENSG00000154997.8	2020-09-14	0	0	0	0	0	0	0	0	0	0	0	0	0
1612	ENSG00000183291.15	2020-09-15	117.522	80.4595	169.351	166.462	162.54	229.361	131.256	136.537	101.765	102.522	109.674	14.9443	214.945
18170	ENSG00000173077.14	2020-12-01	0.903417	0	2.06511	0.193629	1.04924	0.455649	0.170745	0	0.162398	0.763972	0.525768	0	0
35234	ENSG00000121410.11	A1BG	13.0924	14.3554	26.7569	4.87018	10.7825	16.0798	6.94587	22.6842	14.5062	5.98179	3.52759	38.8439	23.0477
35236	ENSG00000268895.5	A1BG-AS1	1.73591	3.53157	3.31067	2.66293	1.75592	4.90367	3.03125	16.2571	8.42165	7.69618	11.1761	16.8087	19.1694
19147	ENSG00000148584.14	A1CF	0.024601	0	0.017284	0	0.629369	0.479989	0.436492	0.144144	0.104715	0.044349	0.022246	0	0
22586	ENSG00000175899.14	A2M	0.237265	0.365696	0.16031	0	9.74902	15.2259	9.73882	314.531	94.0952	120.76	257.849	776.168	959.096
22576	ENSG00000166535.19	A2ML1	7.85905	5.3029	10.4578	6.97889	0.358337	0.71092	0.283651	0.03435	0	0	0.065897	0.035674	0.046147
815	ENSG00000184389.9	A3GALT2	0	0	0	0	0	0	0	0.203688	0	0	0	0	0.203352
37464	ENSG00000128274.16	A4GALT	9.33447	10.4126	15.8898	9.75909	11.1635	14.8897	15.5365	0.275944	0.422613	11.4285	24.0505	0	0.08963
42257	ENSG00000118017.3	A4GNT	0	0	0	0	0	0.113061	0	0	0.308296	0	0.119542	0	0.234537
23179	ENSG00000094914.12	AAAS	105.77	124.051	143.564	137.006	137.189	108.523	132.115	102.068	113.173	79.3631	42.3015	129.335	104.953
24279	ENSG00000081760.16	AACS	47.361	58.4712	43.0344	49.7028	38.9187	38.9925	38.3242	20.6577	24.806	15.705	14.2282	10.047	3.04259
42743	ENSG00000114771.13	AADAC	0	0	0	0	0	0	0	0	0	0.123384	0	0	0
42139	ENSG00000197953.5	AADACL2	0	0	0	0	0	0	0	0	0	0	0	0	0
39576	ENSG00000188984.11	AADACL3	1.99282	0.563841	0.914975	0	0	0.052252	0	0	0	0	0	0	0
39175	ENSG00000204518.2	AADACL4	0	0	0	0	0.127289	0	0	0	0	0	0	0	0
9890	ENSG00000109576.13	AADAT	25.1889	13.22	9.01014	20.058	22.4884	19.2601	21.9689	4.03409	5.36304	20.7509	2.41214	1.32077	0.363063
17962	ENSG00000158122.11	AAED1	4.98165	5.23181	7.48273	3.8348	7.56281	9.33241	7.262	12.6148	12.1455	11.7914	18.3556	11.7477	9.28339
27453	ENSG00000103591.12	AAGAB	52.9636	67.3104	59.5192	72.225	73.6875	50.2574	49.2156	37.4938	33.9094	65.6334	31.0773	31.6168	43.5074
4460	ENSG00000115977.18	AAK1	7.84921	19.336	17.1634	8.99804	9.61451	15.6287	11.8507	20.9357	35.2207	35.9653	34.6494	22.5226	23.6208
21585	ENSG00000087884.14	AAMDC	19.5724	34.9152	37.3237	36.2115	52.2413	49.0462	53.6578	58.7176	35.8924	38.5607	41.581	48.9641	48.8128
5976	ENSG00000127837.9	AAMP	181.635	219.301	242.454	198.089	135.503	147.932	145.364	115.399	111.164	96.7881	83.8506	116.885	117.644
32028	ENSG00000129673.9	AANAT	0.101598	0.122326	0	0.867761	0.666419	0.482067	0.628973	0.499517	1.65365	0.194058	1.60516	1.1789	0
35770	ENSG00000131043.11	AAR2	52.8388	58.9447	58.6087	67.0284	45.965	56.5932	45.7199	35.786	40.7391	46.4987	40.4852	35.9199	44.1318
16811	ENSG00000205002.3	AARD	3.25889	2.89762	3.54743	1.72037	0.547348	1.98533	1.08349	0.079596	0.169525	0.27508	0.182333	0	0
29579	ENSG00000090861.15	AARS	249.349	311.938	364.552	220.234	223.972	220.05	223.575	116.804	186.936	114.161	123.546	55.6587	103.047
12684	ENSG00000124608.4	AARS2	27.0342	30.7448	29.0868	37.6303	34.7091	34.7359	38.3935	17.4056	30.2691	22.0011	15.9443	8.441	14.2408
31213	ENSG00000266967.6	AARSD1	42.5669	44.4732	39.6551	70.4368	31.8965	14.347	36.8615	30.4953	57.3206	22.3636	11.4714	55.2687	37.2934
9027	ENSG00000157426.13	AASDH	12.8474	13.011	10.1261	24.436	16.4478	24.1329	19.3698	13.1212	14.9749	12.4344	12.3455	3.7326	9.94974
21860	ENSG00000149313.10	AASDHPPT	22.6011	32.8802	23.928	30.3391	66.1618	43.2888	34.8856	46.6932	37.1817	35.1408	25.9274	9.39377	13.1177
15125	ENSG00000008311.14	AASS	425.241	165.957	251.082	232.594	79.2072	75.1969	94.3373	5.23581	4.8242	26.3467	3.84398	0.342275	0.25612
54350	ENSG00000275700.4	AATF	0	0	0	0	0	0	0	0.085469	0	0	0	0.101973	0
32155	ENSG00000181409.11	AATK	2.99093	1.03977	2.50664	1.18223	1.5986	1.74854	2.40852	1.87857	6.34978	2.99858	0.772817	1.41127	3.17543
16561	ENSG00000254180.1	AB015752.3	0	0	0	0	0	0	0.149474	0	0	0	0	0	0
16562	ENSG00000253799.1	AB015752.4	0	0	0	0	0	0	0	0	0	0	0	0	0
52304	ENSG00000223506.2	AB019437.56	0	0	0	0	0	0	0	0	0	0	0	0	0
51937	ENSG00000270816.5	AB019438.55	0	0	0	0	0	0	0	0	0	0	0	0	0
52046	ENSG00000228966.2	AB019438.63	0	0	0	0	0	0	0	0	0	0	0	0	0
52084	ENSG00000228757.1	AB019438.66	0	0	0	0	0	0	0	0	0	0	0	0	0
51838	ENSG00000276210.2	AB019439.67	0	0	0	0	0	0	0	0	0	0	0	0	0
52102	ENSG00000238275.2	AB019439.68	0	0	0	0	0	0	0	0	0	0	0	0	0
52466	ENSG00000271201.1	AB019440.50	0	0	0	0	0	0	0	0	0	0	0	0	0
26570	ENSG00000225200.2	AB019441.29	1.54233	3.51831	3.65485	2.44644	4.19294	4.19943	2.00668	1.47093	2.00557	0.670921	0.106924	0.889591	1.18779
47637	ENSG00000214607.2	AB020862.1	0	0	0	0	0	0	0	0	0	0	0	0	0
35631	ENSG00000281376.1	ABALON	7.25734	6.81226	4.91873	7.01005	4.69973	9.25347	7.80843	6.66222	16.0635	9.91126	9.52661	2.80455	8.74397
28500	ENSG00000183044.11	ABAT	9.209	11.5135	9.32389	9.98108	13.5929	12.2466	13.5235	6.79987	2.38026	25.6592	3.90534	2.95762	2.9837
42711	ENSG00000283544.1	ABBA01000934.1	0	0	0	0	0	0	0	0	0	0	0	0	0
15787	ENSG00000254527.1	ABC11-48400900C8.1	0	0	0	0	0	0	0	0	0	0	0	0	0
20070	ENSG00000283095.1	ABC11-4932300O16.1	0.304905	0	0	0	0	0	0	0	0	0	0	0	0
15788	ENSG00000237215.3	ABC12-47043100G14.2	0	0	0	0	0	0	0	0	0	0	0	0	0
48190	ENSG00000274067.1	ABC12-47964100C23.1	0	0	0	0	0	0	0	0	0	0	0	0	0
22463	ENSG00000205885.7	ABC12-49244600F4.3	3.3026	0.600462	2.22027	2.1954	1.73627	0.765021	0.581315	8.05831	13.3385	4.42328	5.56977	1.24475	3.21878
22464	ENSG00000276144.1	ABC12-49244600F4.4	0	0	0	0	0	0	0.549296	0	0	0	0	0	0
51662	ENSG00000283199.2	ABC13-47488600E17.1	0	0	0	0	0	0	0	0	0	0	0	0	0
53988	ENSG00000283566.2	ABC13-47656900H15.1	0	0	0	0	0	0	0	0	0	0	0	0	0
17638	ENSG00000280286.1	ABC14-1080714F14.1	0	0	0	0	0	0	0	0.579325	0	0	0	0	0
146	ENSG00000283259.1	ABC14-1188822O7.1	0	0	0	0	0	0	0	0	0	0	0	0	0
22292	ENSG00000226210.3	ABC7-42389800N19.1	2.7196	1.5914	0.702373	0.752977	4.06516	6.06898	4.19645	26.4975	13.3853	4.02717	3.51684	29.7301	11.1377
43750	ENSG00000282994.1	ABC7-42391500H16.4	0	0	0	0	0	0	0	0	0	0	0	0	0
19088	ENSG00000277758.4	ABC7-42404400C24.1	0.076136	0	0	0	0.211048	0.13602	0.612981	0.10317	0.405455	0.130832	0	0.057163	0
51556	ENSG00000268486.5	ABC7-42418200C9.1	0	0	0	0	0	0	0	0	0	0	0	0	0
6302	ENSG00000271153.1	ABC7-43041300I9.1	0	0	0	0.178223	0	0.220519	0.168098	0	0	0.232419	0	0.963428	0.592625
19	ENSG00000279928.2	ABC7-43046700E7.1	0	0	0	0	0	0	0.217939	0	0	0	0	0	0
46220	ENSG00000273644.1	ABC7-481722F1.1	0	0	0	0	0	0	0	0	0	0	0	0	0
46870	ENSG00000283061.1	ABC7-481722F1.2	0	0	0	0	0	0	0	0	0	0	0	0	0
51528	ENSG00000283371.1	ABC8-43014700C16.1	0	0	0	0	0	0	0	0	0	0	0	0	0
18052	ENSG00000165029.15	ABCA1	3.24962	5.12017	4.41403	20.3573	13.5511	16.6995	12.8256	64.738	16.6939	22.4815	31.8543	4.96691	24.7114
31876	ENSG00000154263.17	ABCA10	0.123144	0	0	0	0.063025	0.031473	0.390484	0.641143	0	0.880405	0.472158	0.342276	0.049759
8552	ENSG00000251595.7	ABCA11	18.012	7.02602	4.71014	8.12796	7.15691	5.14889	6.98881	2.56936	4.1743	9.02256	3.81333	2.10786	0.936014
5918	ENSG00000144452.14	ABCA12	0.006608	0	0	0	0.05258	0.088014	0.022213	0.012284	0	0.162625	0.037223	0	0
14291	ENSG00000179869.14	ABCA13	0.01898	0.065808	0	0.011971	0.057828	0.023304	0.024006	0	0.011416	0.619008	0	0	0
28313	ENSG00000238098.9	ABCA17P	0	0.204199	0.105339	0.047901	0.629878	0.075918	0.049135	0	0.079159	0.035838	0	0	0
18566	ENSG00000107331.16	ABCA2	20.32	12.692	19.594	7.46583	18.8056	13.9502	17.2768	19.7007	34.8191	12.0258	5.87422	15.4567	7.4799
28311	ENSG00000167972.13	ABCA3	10.604	11.2919	13.0522	11.2631	7.80097	11.2313	8.01161	2.32803	1.49137	8.50334	1.81522	12.0087	4.83528
1702	ENSG00000198691.11	ABCA4	0.093561	0.030072	0.103583	0.459693	5.44604	5.56188	5.15526	0.179495	0.09054	1.04884	0.028676	0	0
31878	ENSG00000154265.15	ABCA5	5.03082	1.9747	2.32032	1.36615	7.26907	4.30172	5.37681	6.89817	2.52941	8.01814	11.9194	6.06086	5.70499
54123	ENSG00000154262.12	ABCA6	0	0	0	0	0.023796	0.029105	0.413533	0.382806	0.116298	0.105416	1.20162	0.167658	0.832086
33061	ENSG00000064687.12	ABCA7	20.0257	9.58059	15.7684	9.81694	18.9332	12.7483	21.6441	114.926	74.3164	20.5958	33.0137	159.179	93.8191
31873	ENSG00000141338.13	ABCA8	0	0	0	0	0.099493	1.01354	0.58673	2.32612	1.05456	0.328045	0.157256	3.67293	29.219
31875	ENSG00000154258.16	ABCA9	0.072578	0	0	0.021576	0.211076	0.030739	0.093304	0.126413	0.029614	0.019814	0.065001	0.304399	0.310948
14659	ENSG00000085563.14	ABCB1	1.31867	0.9764	0.158631	0.377393	0.06126	0.041907	0.440806	0.037405	0	0.610273	0	0	0
3458	ENSG00000135776.4	ABCB10	9.05384	9.88181	6.69313	10.1554	12.2525	15.0791	8.16677	21.1709	31.5522	13.3131	13.4918	2.10161	8.87098
52976	ENSG00000274099.1	ABCB10P1	0	0	0	0	0	0	0	0	0	0	0	0	0
52911	ENSG00000261524.1	ABCB10P3	0	0	0	0	0	0	0	0	0	0	0	0	0
52755	ENSG00000260053.2	ABCB10P4	0	0	0	0	0	0	0	0	0	0	0	0	0
40699	ENSG00000073734.8	ABCB11	0	0	0	0	0	0.041933	0.041861	0	0	0	0	0	0.042955
14658	ENSG00000005471.16	ABCB4	0.809182	0.429078	2.80542	0.222641	1.79812	1.76686	2.22884	0.621622	1.88513	1.87298	0.70798	0	0.051059
13945	ENSG00000004846.16	ABCB5	0	0	0	0	0.170944	0	0.182964	0	0	0.183751	0.089138	0	0.170367
6019	ENSG00000115657.13	ABCB6	41.7497	26.8891	34.6638	25.7227	25.1941	20.0252	23.9497	11.8954	3.89084	8.87919	5.20549	11.1623	3.82279
38286	ENSG00000131269.16	ABCB7	27.45	29.4406	25.7595	36.1808	29.3111	41.2138	33.8238	29.3529	35.9399	22.4486	22.9254	15.0565	20.8943
15558	ENSG00000197150.12	ABCB8	30.5018	21.0716	17.4633	23.7532	27.9433	29.8937	18.8725	38.6271	40.625	40.4256	30.3622	51.6125	31.8581
24221	ENSG00000150967.17	ABCB9	3.23872	2.40994	8.82489	3.0984	6.0774	5.85631	4.84761	6.61414	8.55953	6.50341	1.1272	4.79784	1.31356
28646	ENSG00000103222.18	ABCC1	12.7861	3.84473	15.4263	6.92607	8.82637	7.1407	8.05291	9.42956	7.8202	12.1648	14.4764	6.75446	7.98488
12646	ENSG00000124574.14	ABCC10	18.2112	16.0276	11.5392	15.2974	20.388	18.846	21.8436	25.4583	31.3677	30.3101	36.2646	21.7884	31.4701
29141	ENSG00000121270.15	ABCC11	0.018677	0.178806	0	0.145123	0.468187	0.295923	0.097528	0	0.126048	0.065108	0.12177	0	0.100557
29124	ENSG00000140798.15	ABCC12	0	0	0	0.04367	0.122397	0.162922	0.416596	0	0	0	0	0	0
56317	ENSG00000243064.8	ABCC13	0	0	0	0	0	0	0	0.16319	0	0	0	0	0
19728	ENSG00000023839.10	ABCC2	0.803196	0.388465	0.339112	0.172805	2.77833	3.97476	2.97139	1.38315	0.294686	1.13171	1.43981	0.639807	1.14037
31539	ENSG00000108846.15	ABCC3	0.447924	0.549336	0.040891	0.236748	0.780907	0.477642	0.052815	52.1549	13.6013	14.1538	33.9147	22.3561	10.8582
24964	ENSG00000125257.14	ABCC4	8.05316	11.9248	9.57822	5.96655	13.8399	19.9142	14.3049	68.8102	74.1937	14.4744	13.1724	11.8617	13.0635
8289	ENSG00000114770.16	ABCC5	66.4274	40.7297	41.29	59.387	49.4546	45.8164	53.3487	184.323	48.777	43.5078	23.1526	157.863	193.648
28648	ENSG00000091262.15	ABCC6	0.095632	0	0	0.228087	0.307281	0.354644	0.201104	0.243052	0.477783	0.072341	0.164298	0.15534	0.179282
28681	ENSG00000256340.8	ABCC6P1	1.33424	1.09537	0	1.3445	2.37919	1.88972	2.21909	0.961917	1.0824	0.368347	0	0	0
20557	ENSG00000006071.13	ABCC8	0.929171	0.516388	0.797585	0.592389	1.31431	0.922036	3.5614	0	0	0.064292	0	0	0
50910	ENSG00000069431.11	ABCC9	0	0	0	0	0.070461	0	0	0	0.023656	0.227245	0	0	0.05017
38900	ENSG00000101986.11	ABCD1	10.5688	6.46807	8.84693	9.32724	15.3825	12.6403	13.0998	71.0919	31.9934	46.947	61.4367	47.2579	54.2904
48667	ENSG00000215151.4	ABCD1P2	0	0	0	0	0	0	0	0	0	0	0	0	0
53188	ENSG00000261233.2	ABCD1P3	0	0	0	0	0	0	0	0	0	0	0	0	0
56753	ENSG00000225293.1	ABCD1P4	0	0	0	0	0	0	0	0	0	0	0	0	0
50585	ENSG00000173208.3	ABCD2	0	0.070471	0	0	0	0.128188	0	0	0	0.201234	0.033938	0.035958	0
1710	ENSG00000117528.11	ABCD3	27.9986	41.2529	29.6822	40.4573	26.6744	31.7485	19.9892	27.3633	28.9874	36.8336	15.1999	5.22349	8.36946
26058	ENSG00000119688.20	ABCD4	81.1094	68.858	56.8535	64.8176	54.5755	53.6033	60.2007	124.255	60.732	62.8538	72.243	109.464	147.167
9703	ENSG00000164163.10	ABCE1	113.887	154.623	94.2317	156.437	86.2138	105.338	71.2679	38.8108	82.5753	66.6941	28.6889	12.0293	19.1591
45614	ENSG00000204574.12	ABCF1	0	0	0	0	0	0	0	0	0	0.073789	0	0	0
15569	ENSG00000033050.8	ABCF2	76.1914	124.819	101.868	83.4433	59.1197	68.8653	62.2636	37.0371	51.1441	66.4104	43.9679	28.9237	31.8611
8295	ENSG00000161204.11	ABCF3	70.5617	57.663	60.6246	54.0784	48.1748	40.7259	47.1661	67.565	64.1108	63.1888	63.8268	81.8167	87.6394
36581	ENSG00000160179.18	ABCG1	6.29867	5.41882	9.20464	5.35348	2.06633	2.07575	2.0752	123.668	13.6826	16.541	23.4333	20.7274	112.912
9279	ENSG00000118777.11	ABCG2	2.49721	2.96128	3.50558	4.51755	5.96543	8.73222	6.97992	17.8128	8.06288	2.07507	0.136454	26.5192	7.736
22074	ENSG00000172350.9	ABCG4	1.69963	1.84813	3.91152	1.27466	1.65662	1.55775	2.17292	0.071258	0.174008	1.14496	0.054961	0	1.01635
4161	ENSG00000138075.12	ABCG5	0.050995	0	0	0.067824	0	0	0.075278	0	0	0	0	0	0
4162	ENSG00000143921.7	ABCG8	0.133709	0	0.03559	0	0.069747	0	0.057406	0.05093	0.053781	0.058736	0	0	0
3963	ENSG00000143994.13	ABHD1	0.129155	0.256637	0.509356	1.02955	0.441876	2.14914	0.165775	0.455267	0.217986	0	0.16221	0.148291	1.37713
7439	ENSG00000144827.8	ABHD10	28.3689	24.3835	20.0333	19.4251	28.5812	35.2602	29.4424	34.2203	41.2217	23.4523	18.159	29.5462	20.88
14504	ENSG00000106077.18	ABHD11	22.029	27.5477	25.7405	40.4054	22.5575	16.433	24.5314	25.1129	39.1822	21.1762	15.129	82.8249	30.2287
35603	ENSG00000100997.18	ABHD12	83.3612	103.946	108.954	83.4186	50.1812	63.002	57.2809	195.552	100.297	114.609	251.154	749.846	1163.23
25674	ENSG00000131969.14	ABHD12B	21.8173	6.25633	25.4122	3.86229	1.33469	1.28707	1.24845	3.00476	3.83596	0.6793	0.810363	1.41818	2.46708
25081	ENSG00000139826.5	ABHD13	6.78762	9.02055	5.73317	10.1883	10.3372	14.1523	8.99876	14.0351	10.9454	14.3816	15.0603	2.64421	6.64632
7013	ENSG00000248487.8	ABHD14A	10.082	5.4754	7.37978	8.90596	13.5267	19.725	18.3791	19.4473	26.5278	12.935	8.84379	63.8414	41.0098
7014	ENSG00000114786.16	ABHD14A-ACY1	0.507311	0.359719	0.421188	0.023348	1.36321	0.012772	0.00036	0.661938	1.04199	0.115185	0.362886	4.00459	9.89379
7012	ENSG00000114779.19	ABHD14B	9.30367	7.55934	9.62392	9.5057	8.02016	11.7804	11.9314	15.8774	21.8032	7.26872	9.01252	14.9039	47.738
30800	ENSG00000168792.4	ABHD15	1.08914	1.54882	1.65993	1.48442	2.84461	3.83406	3.44036	16.0156	15.8405	9.02391	12.4375	13.1415	19.9029
45350	ENSG00000204427.11	ABHD16A	0	0	0	0	0	0	0	0	0	0	0	0	0
36206	ENSG00000183260.7	ABHD16B	0	0	0	0	0	0	0	0.186416	0	0	0	0	0
33118	ENSG00000129968.15	ABHD17A	56.3209	28.9994	36.2646	48.7728	88.9223	93.2608	91.3328	134.515	139.247	59.7133	72.2096	138.548	156.716
2151	ENSG00000198658.4	ABHD17AP1	0.730304	1.84799	0.820533	1.1105	0.730549	1.14822	1.12418	1.96981	3.52473	1.19939	1.26768	3.55652	1.89449
53282	ENSG00000261536.2	ABHD17AP9	0	0	0	0	0	0	0	0	0	0	0	0	0
17718	ENSG00000107362.13	ABHD17B	45.0844	58.9789	40.0633	78.8634	52.6384	55.3647	43.8485	24.0826	24.9509	26.109	19.4821	6.23849	12.4721
9606	ENSG00000164074.15	ABHD18	10.0071	8.93629	9.7821	9.33788	6.42365	7.49812	6.53129	13.7637	16.5016	6.20435	14.8711	4.0784	7.2739
27914	ENSG00000140526.17	ABHD2	7.98326	18.019	21.2373	12.3027	7.34581	13.4676	9.37833	16.3815	38.3927	36.7122	28.1741	4.48812	17.8439
32499	ENSG00000158201.9	ABHD3	12.7323	8.77487	9.38474	14.5839	20.7035	15.7476	20.9032	87.0519	42.9561	40.441	66.1375	26.954	92.9561
25334	ENSG00000100439.10	ABHD4	41.3901	68.6726	73.4898	59.7373	77.8316	74.4857	60.9094	71.4444	20.3495	62.3976	71.2503	44.3152	68.3654
6785	ENSG00000011198.8	ABHD5	17.1108	14.5401	11.4191	15.6448	7.7376	8.83834	7.29384	8.64412	13.9927	12.9785	17.8939	2.48071	9.60129
7126	ENSG00000163686.14	ABHD6	6.01585	8.0027	8.44912	9.24417	14.4224	27.1632	21.0014	9.25402	5.76107	11.8473	17.0762	6.49419	19.8214
33796	ENSG00000127220.5	ABHD8	20.2831	17.4829	23.4241	34.2205	24.0612	23.5168	24.7813	56.1074	30.9749	28.6647	31.5442	73.9663	81.2671
18877	ENSG00000136754.17	ABI1	25.4276	39.5964	32.4584	34.4096	34.841	41.826	29.6929	88.6633	51.7156	115.142	148.386	24.837	44.877
5815	ENSG00000138443.15	ABI2	23.6761	78.8524	97.5716	39.8278	49.7221	46.1289	58.918	18.7901	18.5098	29.5894	10.8265	11.3499	8.57502
31456	ENSG00000108798.8	ABI3	2.71382	6.02731	4.15644	4.21229	6.13131	5.84969	4.18288	104.479	148.024	14.785	17.1163	56.4485	16.1854
7366	ENSG00000154175.16	ABI3BP	0.048004	0	0	0.160217	1.17532	2.13807	0.692639	0.10937	0.028922	3.82683	0.355857	0	0
18416	ENSG00000097007.17	ABL1	78.3209	113.46	131.337	83.5012	110.108	129.087	115.573	99.6126	67.8869	88.7576	59.697	91.8322	97.7964
2852	ENSG00000143322.19	ABL2	6.32392	9.98203	12.9404	6.7481	11.7883	18.818	16.2628	13.405	14.5624	42.1788	54.5538	5.91793	7.10656
19914	ENSG00000099204.18	ABLIM1	35.3232	49.696	42.7642	47.0323	36.7193	34.1267	37.0074	5.83291	3.62264	27.5634	0.876922	0.188429	0.081156
8694	ENSG00000163995.19	ABLIM2	1.61911	2.37625	3.77991	2.44948	0.658157	1.23968	0.432612	0.148947	0.700939	1.53071	0.069526	1.25802	0.604344
11497	ENSG00000173210.19	ABLIM3	0.406783	1.4944	0.553108	0.199052	1.60448	1.18943	0.694935	5.60826	3.27744	5.83875	7.62994	1.23695	28.3756
48232	ENSG00000175164.14	ABO	0.025645	0	0	0	0.888254	0.141381	0.459289	0.14306	0.18018	0	0.066585	0	0
30026	ENSG00000159842.14	ABR	1.10384	1.56128	25.8663	1.13025	0.561402	4.47327	0.799462	15.5346	19.3182	16.2394	30.0894	4.01863	10.631
47468	ENSG00000174429.3	ABRA	0	0	0	0	0	0	0	0.038205	0	0	0	0	0
13383	ENSG00000146386.7	ABRACL	324.187	271.467	225.541	296.556	216.727	235.006	193.187	274.636	207.872	160.893	204.04	99.5352	150.769
12251	ENSG00000146109.4	ABT1	61.1763	47.069	45.4511	59.0103	41.6224	46.6836	41.7569	41.9388	41.5459	33.3156	27.7005	27.5447	33.6631
7681	ENSG00000114626.17	ABTB1	8.50309	2.47127	2.5899	9.54564	9.97369	9.02128	11.0758	45.6841	14.3725	25.2409	35.093	99.3222	60.9986
20731	ENSG00000166016.5	ABTB2	6.97583	17.2632	17.065	5.53305	13.1666	12.34	9.97628	0.594927	1.7133	15.4309	21.2016	0.062216	0.136154
1856	ENSG00000260246.1	AC000032.2	0	0	0	0.169307	0.501258	0.287479	0	0.199717	0	0	0	0.505931	0.853272
37092	ENSG00000282816.1	AC000035.3	0	0	0	0	0	0	0	0	0	0	0	0	0
56783	ENSG00000225929.1	AC000036.4	0	0	0	0	0	0	0	0	0	0	0	0	0
37090	ENSG00000274457.1	AC000041.10	0	0	0	0	0	0	0	0	0	0	0	0	0
37088	ENSG00000242156.1	AC000041.8	0	1.16033	0.677485	0	0	0.514882	0.459666	0	1.11354	0.582864	1.19767	0.01732	0.538896
14692	ENSG00000223584.1	AC000059.1	0	0	0	0	0	0	0	0	0	0	0	0	0
56521	ENSG00000225007.1	AC000067.1	0	0	0	0	0	0	0	0	0	0	0	0	0
36814	ENSG00000273212.1	AC000068.10	0.001886	0.955642	1.66794	0.40546	0.769964	0	0.446898	0.544992	0.426471	0	0.056763	0.837083	0.452238
36811	ENSG00000185065.6	AC000068.5	0.453585	1.39516	1.09643	0.196196	1.04552	0.906151	1.5213	0.174235	1.18967	1.1321	0.100959	0.100547	0.099204
36813	ENSG00000273300.1	AC000068.9	0	0	0	0	0	0	0	0	0	0	0	0	0
56695	ENSG00000230485.1	AC000077.2	0	0	0	0	0	0	0	0	0	0	0	0	0
36821	ENSG00000232926.1	AC000078.5	0.338746	0	0	0	0	0	0	0	0.898424	0	0.628092	0	0.152514
36796	ENSG00000230194.1	AC000081.2	0	0	0	0	0	0	0	0	0	0	0	0	0
36805	ENSG00000235776.2	AC000089.3	4.53126	1.09398	1.50869	4.76825	5.81754	4.00296	4.06599	2.47794	1.89074	0.907205	1.44575	3.30998	3.40743
36798	ENSG00000233471.2	AC000094.3	0	0	0	0	0	0	0	0	0	0	0	0	0
36780	ENSG00000273032.1	AC000095.10	0.607513	0.36104	0.312092	0.170361	0.787259	0.579276	0.725685	0.075773	0.161653	0.611702	0	0.092881	0
36782	ENSG00000273164.1	AC000095.11	0	0	0.516668	0	0.405013	0	0.166675	0	0	0	0	0	0
36779	ENSG00000283366.1	AC000095.12	0.225907	1.46323	1.07175	0.667894	0.253133	0.149772	0.166782	0	0	0	0	0	0
36776	ENSG00000283406.1	AC000095.13	0.887232	2.04233	1.11331	0.220988	0.823951	0.613668	0.226326	0	0	1.09512	0.122415	0	0
36775	ENSG00000237517.9	AC000095.6	0.670158	0.261591	0.226804	0.689949	0.101238	0.348971	1.58223	0.048424	0.05358	0.03817	0.048143	0	0
36774	ENSG00000241527.1	AC000095.8	0	0	0	0.112081	0	0	0	0	0.10365	0	0	0	0
36781	ENSG00000270393.1	AC000095.9	0	0	0	0	0	0	0	0	0	0	0	0	0
15170	ENSG00000236340.5	AC000099.1	0	0	0	0	0	0	0.01798	0	0	0.110375	0	0	0
46365	ENSG00000236105.1	AC000110.1	0.138689	0	0.217514	0	0	0	0	0.155625	0	0	0	0	0
15105	ENSG00000232661.1	AC000111.3	0	0	0	0	0	0	0	0	0	0	0	0	0
15104	ENSG00000237974.1	AC000111.4	0	0	0	0	0	0	0	0	0	0	0	0	0
15106	ENSG00000234001.1	AC000111.5	0	0	0	0	0	0	0	0	0	0	0	0	0
15107	ENSG00000083622.8	AC000111.6	0	0.194856	0	0	0	0	0	0	0	0	0	0	0
14700	ENSG00000243107.1	AC000120.7	0.051314	0	0	0.258488	0.251495	0.126011	0.388984	0.460642	0.308237	0.669179	0.227206	0	0
15164	ENSG00000280347.1	AC000123.2	0.489284	0.106501	0.35951	0.371314	0.723344	0.756386	0.87742	0.901893	3.9238	3.16761	3.46834	0.224682	0.573423
15162	ENSG00000279265.1	AC000123.3	0.425673	0	0.554774	0.318309	2.15412	0.818011	0.876944	4.09115	3.23128	3.56001	2.42478	2.88694	2.12406
15163	ENSG00000224138.1	AC000123.4	0	0	0	0.217454	1.2299	0.177003	1.21898	4.53001	3.15331	2.90583	2.58962	2.30585	0.618147
46445	ENSG00000226770.1	AC000124.1	0	0	0	0	0	0	0	0	0	0	0	0	0
15168	ENSG00000230820.2	AC000362.1	0	0	0	0	0	0	0	0	0	0	0	0	0
15167	ENSG00000224981.1	AC000367.1	0.092034	0	0	0	0	0	0	0	0	0	0	0	0
45936	ENSG00000241921.1	AC000370.2	0	0	0	0	0	0	0	0	0	0	0	0	0
15166	ENSG00000227249.1	AC000374.1	0	0	0	0	0	0	0	0	0	0	0	0	0
24885	ENSG00000278727.1	AC000403.4	0.090977	0	0	0.229333	0.056109	0.167558	0.090521	0.408176	0.329424	0.980523	0.521842	0.062568	0.119537
24886	ENSG00000228002.2	AC001226.1	0.160815	0.386145	0.33643	0.191266	0.152511	0.097642	0.13411	0.0117	0.096515	0.172663	0.042901	0.050559	0
51345	ENSG00000233873.1	AC001226.2	0	0	0	0	0	0	0	0	0	0	0	0	0
24901	ENSG00000274898.1	AC001226.7	0	0	0	0	0.37195	0.422257	0.382673	0	0.315436	0.391534	0.390163	0	0
29659	ENSG00000279591.1	AC002044.1	0	0	0	0	0.151566	0	0	0.188649	0	0.307679	0	0.600461	0.639816
29657	ENSG00000280092.1	AC002044.3	0	0	0	0	0	0	0	0	0	0	0	0	0.190982
29658	ENSG00000272330.1	AC002044.4	0	0	0	0	0	0	0	0	0	0	0	1.17832	0
37614	ENSG00000184319.15	AC002055.4	35.8979	16.2736	11.7106	18.9609	23.4903	39.4944	22.1125	39.5001	32.9951	35.0121	10.3648	37.6565	109.658
37605	ENSG00000213683.4	AC002056.3	1.15512	3.31918	1.5132	0.510669	1.05077	0.105385	0.405284	0.361165	0.258128	0	0.139282	0.590279	0
56832	ENSG00000254499.1	AC002056.5	0	0	0	0	0	0	0	0	0	0	0	0	0
37084	ENSG00000273216.1	AC002059.10	0.341879	1.32439	0	0.646891	0	0	0.432413	5.29405	1.94943	0.442426	2.09194	14.7625	8.42004
14679	ENSG00000227646.7	AC002064.3	0	0	0	0	0	0	0.205234	0	0	0	0	0	0
14678	ENSG00000234459.1	AC002064.4	0.211151	0	0	0.392124	0.404132	0	0	0	0	0.284338	0	0	0
46206	ENSG00000225498.1	AC002064.5	0	0	0	0	0	0	0	0	0	0	0	0	0
14686	ENSG00000280440.1	AC002064.7	0	0	0	0	0	0	0	0	0	0	0	0	0
15076	ENSG00000237813.3	AC002066.1	0	0	0	0	0	0	0	0	0	0.301913	0	0	0
46719	ENSG00000228928.1	AC002069.5	0	0	0	0	0	0	0	0	0	0.069448	0.142182	0	0
46565	ENSG00000235639.1	AC002069.6	0	0	0	0	0	0	0	0	0	0	0	0	0
46229	ENSG00000225701.1	AC002069.7	0	0	0	0	0	0	0	0	0	0	0	0	0
14725	ENSG00000225898.1	AC002075.3	0	0	0	0.092306	0	0	0	0	0	0	0	0	0
14723	ENSG00000237729.2	AC002075.4	0.176882	0	1.8819	0.372784	0.737219	0.397285	0	0	0	0	0	0	0
14728	ENSG00000234695.1	AC002076.10	0.149564	0	0	0.382013	0	0.378679	0.390082	0.348388	0	0	0.668196	0	0
14726	ENSG00000213483.4	AC002076.9	0	0	0.491828	0	0	0	0	0	0	0	0	0	0
55539	ENSG00000224910.1	AC002115.5	0	0	0	0	0	0	0	0	0	0	0	0	0
34202	ENSG00000226510.1	AC002115.7	2.05128	1.70096	2.57359	5.41922	0.630444	0.503727	0.517165	3.58001	0.848076	0	0	0	0
55192	ENSG00000267626.1	AC002115.9	0	0	0	0	0.35296	0.35252	0	0	0	0	0	0	0
34232	ENSG00000267698.1	AC002116.7	3.18291	6.06242	2.38017	1.88969	2.0569	2.26597	1.87655	0.988469	4.51616	1.30644	0.983758	0.34768	0
34230	ENSG00000248101.2	AC002116.8	0	0	0	0	0	0	0.000413	0	0.355504	0	0	0	2.66216
31323	ENSG00000224505.2	AC002117.1	0	0	0	0	0	0	0	1.13996	0.755986	0.790381	0.769766	0	2.23173
46303	ENSG00000227979.1	AC002127.2	0	0	0	0	0	0	0	0	0	0	0	0	0
46594	ENSG00000233420.1	AC002127.4	0	0	0	0	0	0	0	0	0	0	0	0	0
34183	ENSG00000262497.1	AC002128.4	0.571797	0.663499	1.06303	0.050009	0.249313	0	0	0.252371	0	0.215082	0.296927	0.314594	0
34185	ENSG00000271366.1	AC002128.5	0.269511	1.92425	1.67688	0	0	0.350415	0	0	0	0.176865	0	0	0
28837	ENSG00000259954.1	AC002303.5	0.381422	0	0	0	0.361815	0	0.078876	1.64552	0.476351	0	0.222797	0.086109	0
33904	ENSG00000259242.2	AC002306.1	0	0	0	0	0	0	0	0	0	0	0	0	0
29010	ENSG00000260494.1	AC002310.10	0.157965	0.449777	0.699175	0.192589	0.433786	0.276946	0	0	0	0	0	0	0.312751
29005	ENSG00000261459.1	AC002310.11	0	0.548785	0.578858	0	1.42407	1.17809	1.11566	0	0.614031	1.40601	1.06437	0	0
29009	ENSG00000235560.3	AC002310.12	6.55826	7.2837	10.6855	7.24226	8.79301	9.05915	12.9832	2.48504	4.1995	3.21096	1.81171	3.50672	3.54336
29008	ENSG00000260869.1	AC002310.13	0	0.009262	0	0	0.023446	0.035488	0.016629	0.024067	0.025509	0.031437	0	0	0.023431
29006	ENSG00000278922.1	AC002310.14	1.37654	3.67339	3.29271	1.51383	7.92384	11.5781	10.4239	2.85183	4.19755	6.32907	3.23688	0.791124	3.56838
29016	ENSG00000261588.1	AC002310.17	1.02841	1.75629	0.052315	1.0034	0.614086	1.70081	0.599935	0.29203	0.588278	0.20642	0	0.612006	0
29013	ENSG00000239791.1	AC002310.7	0.084652	0	0	0	0	0	0.192583	0.498077	0.222482	0.116528	0.141329	0	0.097831
54970	ENSG00000267190.1	AC002314.4	0	0	0	0	0	0	0	0	0	0	0	0	0
28829	ENSG00000236481.1	AC002331.1	2.43136	0	0.418841	0	0	0	0	0	0	0	0	0	0
37652	ENSG00000230326.1	AC002365.2	0	0	0	0	0	0	0	0	0	0	0	0	0
37656	ENSG00000225076.1	AC002365.4	0	0.459103	0	0	0	0	0	0	0	0	0.202139	0	0
37669	ENSG00000232392.1	AC002366.3	0	0	0	0	0	0	0	0.003588	0.018134	0	0	0.053406	0.174815
57067	ENSG00000176970.8	AC002368.2	0	0	0	0	0.27806	0	0	0	0	0	0	0	0
38829	ENSG00000223516.1	AC002368.3	0	0	0	0	0	0	0	0	0.487215	0	0	0	0
57819	ENSG00000237741.1	AC002368.4	0	0	0	0	0	0.516061	0	0	0	0	0	0	0
46608	ENSG00000227863.2	AC002383.2	0	0	0	0	0	0	0	0	0	0	0	0	0
46037	ENSG00000230941.1	AC002386.1	0	0	0	0	0	0	0	0	0	0	0	0	0
34210	ENSG00000267439.1	AC002398.11	0.78456	0	0	0.316542	0.9233	0.29197	0.661853	1.49101	0.799963	1.11622	0.743859	1.68659	1.53298
34212	ENSG00000267328.1	AC002398.12	0.018943	0	0	0	0	0	0	0	0	0.090171	0	0	0
34215	ENSG00000267049.1	AC002398.13	1.89889	3.57346	2.3128	1.3819	2.92186	2.96633	4.3531	2.3656	2.4373	3.23224	2.02666	3.51713	3.07641
34217	ENSG00000225872.3	AC002398.5	4.38632	0.778455	1.38602	0.631837	2.43947	1.09846	1.4703	1.61242	3.69069	0.732435	0.141262	0.08729	0.699765
34209	ENSG00000188223.9	AC002398.9	1.38851	0	0	0	7.46755	13.3111	7.63436	4.30533	3.66028	4.13865	0	10.635	3.07425
28782	ENSG00000261528.2	AC002400.1	0	0.302752	0	0	0	0.274882	0	0.149551	0.719675	0.57168	0.206072	0	0.536789
28784	ENSG00000260247.1	AC002400.4	0	0	0	0	0	0	0	0	0	0	0	0	0
31509	ENSG00000236472.1	AC002401.1	0	0	0	0	0	0	0	0	0	0	0	0	0
38728	ENSG00000224908.1	AC002407.1	0.184083	0	0.458855	0.863277	0	0	0	0	0.14329	0	0	0	0
57647	ENSG00000232664.2	AC002407.2	0	0	0	0	0	0	0	0	0	0	0	0	0
38729	ENSG00000283638.2	AC002407.3	0.269153	1.01443	0.942774	0.385897	1.73632	2.02362	1.60268	0.173611	0.355146	0.163891	0	0.155344	0.430261
14740	ENSG00000231153.1	AC002429.4	0	0	0	0	0	1.12743	0	0	0	0	0	0	0
14741	ENSG00000236197.3	AC002429.5	0	0	0	0	0.078039	0	0	0	0	0.038609	0	0	0
46730	ENSG00000231170.5	AC002451.3	0	0	0	0	0	0	0	0.943039	1.70074	0	0.274591	4.1852	2.23535
14715	ENSG00000237819.5	AC002454.1	0.655932	1.66829	0.483407	0.965221	10.6553	7.88738	5.2783	0.628675	0.725067	4.66425	0	0	0
14691	ENSG00000223969.5	AC002456.2	1.03998	0.420207	2.08733	0	2.65907	0	1.28702	0	0	0.28528	0	0	0
14693	ENSG00000226254.1	AC002458.1	0	0	0	0	0	0	0	0	0	0	0	0	0
46807	ENSG00000223646.1	AC002463.3	0	0	0	0	0	0	0.17362	0	0	0	0	0	0
46380	ENSG00000238202.1	AC002465.2	0	0	0	0	0	0	0	0	0	0	0	0	0
15025	ENSG00000241764.3	AC002467.7	7.39846	5.20156	7.95653	6.36986	12.8691	10.2022	11.1598	7.37553	5.8445	7.14566	5.62463	8.02773	7.49149
36884	ENSG00000226872.1	AC002472.11	0	0	0	0	0	0	0	0	0	0	0	0	0
56604	ENSG00000249680.2	AC002472.14	0	0	0	0	0	0.151118	0	0	0	0	0	0	0
36880	ENSG00000161149.12	AC002472.15	0.612871	0.253301	0	1.3794	3.90704	4.14341	1.58542	0.146094	0.209162	6.05646	0.565931	0.11363	0
36882	ENSG00000284130.1	AC002472.16	0	0	0	0	0	0	0.212829	0	0	0	0	0	0
56645	ENSG00000284665.1	AC002472.17	0	0	0	0	0	0	0	0	0	0	0	0	0
36879	ENSG00000284060.1	AC002472.8	0	2.03057	0.780735	0	0.803045	0.262195	4.43414	0.086404	0.348247	0.38153	0.30924	0.343852	0
13962	ENSG00000238033.1	AC002480.2	0.22919	0.07073	0	0	0.295185	0.144199	0.446171	0	0	0.471274	0.574258	0	0.174435
13959	ENSG00000232759.1	AC002480.3	1.94956	0.180754	0	0.084585	1.09744	0.448984	0.696462	4.04241	11.1343	8.55323	13.8552	0.920242	2.41223
13961	ENSG00000232949.1	AC002480.4	0	0	0	0	0.213352	0.359482	0.370307	2.82761	7.47844	4.69687	7.92612	0.793175	0.244008
13960	ENSG00000225541.1	AC002480.5	1.5908	0.514347	0	0.239622	2.32255	2.49899	2.69674	1.17265	4.24989	9.31862	11.633	1.12837	4.4738
13958	ENSG00000233476.3	AC002480.6	50.3534	134.691	125.503	47.1327	51.2535	65.1095	49.5344	25.3542	31.6467	21.5703	17.0709	17.4853	21.2494
6975	ENSG00000235058.1	AC002481.5	0	0	0	0	0	0	0	0	0	0	0	0	0
46804	ENSG00000231525.1	AC002486.2	0	0	0	0	0	0	0	0	0	0	0	0	0
13946	ENSG00000223866.1	AC002486.3	0	0	0	0	0.199969	0	0	0	0	0	0	0	0
55263	ENSG00000205786.8	AC002511.1	0	0	0	0	0	0	0	0	0.02342	0	0	0	0
55415	ENSG00000233214.1	AC002511.2	0	0	0	0	0	0	0	0.406645	0.637229	0.937943	1.05665	0	0
55618	ENSG00000232680.2	AC002511.3	0	0	0	0	0	0	0	0.36293	0	0.993163	1.51218	0	0
53176	ENSG00000261457.3	AC002519.6	0	0	0	0	0	0	0.123214	0	0	0	0	0	0.124271
29096	ENSG00000259810.2	AC002519.8	0.116817	0	0.127999	0	0.071806	0	0.115738	0.363752	0	0.150921	0.226976	0	0.061346
57736	ENSG00000242186.1	AC002523.1	0	0	0	0	0	0	0	0	0	0	0	0	0
39032	ENSG00000228411.1	AC002531.2	0	0	0	0	0	0	0	0	0.129661	0	0	0	0
53868	ENSG00000230258.6	AC002539.1	0	0	0	0	0	0	0	0	0	0	0	0	0
15099	ENSG00000227532.1	AC002542.2	0	0	0	0	0	0	0	0	0.860603	0.207757	0	0	0
15082	ENSG00000235945.1	AC002543.2	0	0	0	0	0	0	0	0.187298	0	0	0	0	0.078291
28711	ENSG00000261312.1	AC002550.5	0.118897	0	0	0	0.078335	0	0	0	0	0.081899	0	0	0
28709	ENSG00000276571.1	AC002550.6	0.713287	1.67174	6.35142	0.184479	3.03435	2.19713	2.01724	0.435027	1.35598	1.21587	0.300907	0	0
28840	ENSG00000261736.1	AC002551.1	0	0	0	0	0	0	0	0	0	0	0	0	0.175057
30456	ENSG00000233979.1	AC002553.4	0	0	0	0	0	0	0	0	0	0	0	0	0
55045	ENSG00000267005.1	AC002984.2	0	0	0	0	0	0	0.130448	0.20423	0	0	0.099239	0	0
33873	ENSG00000268193.5	AC002985.3	0	0.181054	0.871541	0	0	0.398349	0	0	0.093208	0.549532	0	0.226651	0.349248
58098	ENSG00000232730.1	AC002992.1	0	0	0	0	0	0	0	0	0	0	0	0	0
58348	ENSG00000224060.3	AC002992.2	0	0	0	0	0	0	0	0	0	0	0	0.503595	0.210235
39028	ENSG00000225117.1	AC002992.3	0.078981	0	0	0	0	0	0.079082	0.090034	0	0	0.088109	0.266549	0.179687
35184	ENSG00000268133.1	AC003002.4	0	0	0.845452	0	0	0	0	0	0.146113	0	0	0	0
35186	ENSG00000269533.5	AC003002.6	0.140826	0.379616	0	0.096183	0.798206	1.9005	1.46664	1.11138	0.652803	1.39576	1.00735	0	1.59806
35195	ENSG00000268266.1	AC003005.2	0	0	0	0.305158	0	0	0	0.22484	0.449603	0.393258	0	0	0.192977
35180	ENSG00000268107.5	AC003005.4	0.602451	0	0	0	0	0	0	0.794957	0	0	0	0	0
35216	ENSG00000269026.2	AC003006.7	0	0	0	0	1.89407	0	0	0	0	0	0	0	0
28590	ENSG00000262011.1	AC003009.1	0.532875	0	0	0	0	0	0.300672	0	0	0	0	0	0
28591	ENSG00000262235.2	AC003009.2	0	0	0.58122	0	0	0	0	0	0	0	0	0	0
23994	ENSG00000234608.7	AC003029.1	15.5638	17.2418	25.8752	19.8676	16.5958	18.2389	20.1679	13.8086	16.2808	7.12362	7.49037	22.4828	24.1833
23998	ENSG00000226469.1	AC003029.4	0	0.329697	0	0.098399	0.501203	0.448185	0.10313	0	0.294265	0.210334	0	0.112153	0
46129	ENSG00000214684.2	AC003045.1	0	0	0	0	0	0	0	0	0	0	0	0	0
54142	ENSG00000227517.6	AC003051.1	0	0	0	0	0	0.130026	0	0	0	0	0	0	0
13915	ENSG00000237773.6	AC003075.4	0.683537	0.171364	0	0	0.327408	0.45211	0.379876	0.517218	1.39818	0.994368	2.15566	2.45377	2.58101
15049	ENSG00000225572.1	AC003077.1	0	0	0	0	0	0	0	0	0.235978	0.163749	0.084888	0	0.185625
15051	ENSG00000234358.1	AC003080.4	0	0	0	0	0	0	0	0.208359	0	0	0	0	0
46536	ENSG00000234826.1	AC003084.2	0	0	0	0	0	0	0	0	0	0	0	0	0
13989	ENSG00000231328.1	AC003087.4	0	0	0	0	0	0	0	0	0	0	0	0	0
46547	ENSG00000226965.1	AC003088.1	0	0	0	0	0	0	0	0	0	0	0	0	0
14000	ENSG00000223561.6	AC003090.1	0	0	0	0.106941	5.48523	7.40812	5.01248	0.732294	0.41893	0.112854	0	3.09251	0.197747
46736	ENSG00000236453.5	AC003092.1	0	0	0	0	0	0	0	0	0	3.55328	3.48705	0	0
46284	ENSG00000236938.1	AC003092.2	0	0	0	0	0	0	0	0	0	0	0.267111	0	0
54168	ENSG00000228768.3	AC003101.1	0	0	0	0	0	0	0	0	0.146814	0	0	0	0
31281	ENSG00000267750.5	AC003102.3	1.02019	0.638579	1.09882	1.40729	0.384841	0.285166	0.484498	0.18268	0	0.091705	0.041233	0.215554	0.298468
31172	ENSG00000236194.3	AC003104.1	0.109008	0.146924	0.148313	0	0	0.066476	0	0.017125	0.290749	0.141068	0.05755	0.298875	0.417172
54094	ENSG00000234634.1	AC003664.1	0	0	0	0	0	0	0	0	0	0	0	0	0
31400	ENSG00000234494.7	AC003665.1	0.610071	0.95486	0.278712	0.941405	0.94248	2.76084	2.04632	0.746936	1.43292	0.90944	0.888152	0.12906	0.095332
55341	ENSG00000268392.1	AC003682.16	0	0	0	0	0	0.423663	0.35744	0	0	0	0	0	0
55426	ENSG00000269097.1	AC003682.17	0.400539	0	0	0	0.043086	0.234482	0	0.134835	0	0	0.113283	0.295139	0
33713	ENSG00000268564.1	AC003956.1	0.67875	0	0.221563	0	0	0.163292	0	0.343002	1.454	0	0.222167	0	0
53890	ENSG00000234859.5	AC003958.2	0	0	0	0	0	0	0	0	0	0	0	0	0
54467	ENSG00000233014.1	AC003958.5	0	0	0	0	0	0	0	0	0	0	0	0	0
54401	ENSG00000108516.5	AC003958.6	0	0	0	0	0	0	0	0	0	0	0	0	0
33964	ENSG00000269615.1	AC003973.1	0	0.293569	0	0	0	0	0	0	0	0	0	0	0
33965	ENSG00000279377.1	AC003973.3	0.057788	3.75587	5.90158	0.072896	0.78028	0.283815	0.365451	0	0	0	0	0	0
55074	ENSG00000269504.1	AC003973.4	0	0	0	0	0	0	0	0	0	0	0	0	0
55256	ENSG00000269199.1	AC003973.5	0	0	0	0	0	0	0	0	0	0	0	0	0
33966	ENSG00000271095.1	AC003973.6	0	0	0	0	0	0	0	0	0	0	0	0	0
46658	ENSG00000235139.2	AC003984.1	0	0	0	0	0	0	0	0	0	0	0	0	0
46781	ENSG00000233824.1	AC003985.1	0	0	0	0	0	0	0	0	0	0	0	0	0
46311	ENSG00000229533.1	AC003986.5	0	0	0	0	0	0	0	0	0	0	0	0	0
13925	ENSG00000232821.1	AC003986.6	0.095311	0	0	0	0.117172	0.288219	0.12055	0	0	0.308353	0	0	0
46174	ENSG00000236536.1	AC003986.7	0	0	0	0	0	0	0	0	0	0.365435	0	0	0
46642	ENSG00000234223.2	AC003988.1	0	0	0	0	0	0.105945	0	0	0	0	0	0	0
15040	ENSG00000243621.1	AC003989.3	0	0	0	0	0	0	0	0	0	0	0	0	0
15041	ENSG00000227948.4	AC003989.4	0	0	0	0	0	0	0	0.10472	0	0	0	0.068813	0
14672	ENSG00000228113.7	AC003991.3	0	0	0	0	0	0	0	0.68342	3.49001	0.385579	2.64568	0	0.105246
55611	ENSG00000270317.1	AC004004.2	0	0	0	0	0	0	0	0	0	0	0	0	0
46493	ENSG00000228711.1	AC004006.2	0	0	0	0	0.473284	0	0	0	0.515159	0	0	0	0
46015	ENSG00000279655.1	AC004009.1	0	0	0	0	0	0	0	0	0	0	0	0	0
46224	ENSG00000279429.1	AC004009.2	0	0	0	0	0	0	0	0	0	0	0	0	0
46105	ENSG00000224322.1	AC004009.3	0	0	0	0	0	0	0	0	0	0	0	0	0
46521	ENSG00000233942.1	AC004012.1	0	0	0	0	0	0	0	0	0	0	0	0	0
46664	ENSG00000229603.1	AC004014.3	0	0	0	0	0	0	0	0	0	0	0	0	0
46583	ENSG00000227968.1	AC004014.4	0	0	0	0	0	0	0	0	0	0	0	0	0
13998	ENSG00000234999.1	AC004016.2	0	0	0	0	0	0	0	0	0	0	0	0.487621	0
36737	ENSG00000229492.1	AC004019.10	0	0	0	0	0	0	0.182209	0.149259	0	0.07395	0.048002	0	0
36741	ENSG00000236754.5	AC004019.13	0.342136	0	0	0	0.108712	0	0	0.198787	0.106378	0.156239	0.275519	0	0
36739	ENSG00000228045.1	AC004019.16	0	0	0	0	0	0	0	0	0	0	0.366803	0	0
36738	ENSG00000232305.1	AC004019.17	0.253581	0	0.14187	0	0	0	0.191376	0	0	0	0.394681	0	0
45977	ENSG00000237160.2	AC004022.7	0	0	0	0	0	0	0	0	0	0	0	0	0
46483	ENSG00000228751.1	AC004022.8	0	0	0	0	0	0	0	0	0	0	0	0	0
11126	ENSG00000223442.1	AC004041.2	0.620951	0.346066	0	0.652752	0.075039	0	0.103422	1.05219	0.324018	0.454499	0.761907	0	0.258568
9489	ENSG00000251441.2	AC004049.2	0.088508	0	0	0.027912	0	0	0	0.169499	0.185973	0.171617	0.114903	0.06087	0.254039
9490	ENSG00000248697.1	AC004049.3	0	0.216544	0.456174	0.05524	0.202419	0.144815	0	0	0.186484	0.05667	0.147052	0.059429	0.233875
43790	ENSG00000249465.1	AC004051.1	0.143327	0.096913	0.224783	0	0.642341	0.439073	0.541419	0.322734	0.084768	0.279149	0	0.1978	0.225641
9451	ENSG00000246774.1	AC004051.2	0.042587	0	0	0.102584	0	0	0.211089	0	0	0	0	0	0
9403	ENSG00000245384.1	AC004053.1	0	0	0	0.06931	0	0	0	0	0	0	0	0	0
9315	ENSG00000248984.1	AC004054.1	0	0	0	0	0	0	0	0	0	0	0	0	0
9517	ENSG00000196656.7	AC004057.1	176.909	333	258.277	220.371	179.562	183.124	81.3861	149.29	224.356	179.11	134.363	42.46	72.5172
43356	ENSG00000251483.2	AC004062.1	0	0	0	0	0	0	0	0	0	0	0	0	0
43102	ENSG00000251312.2	AC004062.2	0	0	0	0	0	0	0	0	0	0	0	0	0
9404	ENSG00000250670.1	AC004063.1	0	0	0	0	0	0	0	0	0	0	0	0	0
9417	ENSG00000249264.1	AC004066.1	1.165	1.85925	2.51975	0.964845	1.08093	1.29627	0.925165	0.393413	0.986322	0.372837	0.457709	0.564414	0.224626
43060	ENSG00000216425.4	AC004066.2	0	0	0	0	0.247477	0	0	0	0	0	0	0	0
43074	ENSG00000250522.1	AC004066.3	0	0	0	0	0	0.120704	0	0	0	0.193188	0	0	0
9419	ENSG00000249885.1	AC004066.5	0	0	0	0	0	0	0	0	0	0	0	0	0
9458	ENSG00000248785.1	AC004067.4	0.576358	0	0.420425	0.350147	0	0	0.195046	0.419623	0.317686	0	0.638131	0	0.484419
9460	ENSG00000273447.1	AC004067.5	1.11669	1.15409	0.365358	0.778764	0.050597	0	0.81915	2.1558	1.56474	1.66116	1.25211	1.56266	2.0169
9462	ENSG00000285330.1	AC004067.6	0	0	0	0	0	0	0	0	0.164509	0.246169	0	0	0.068325
9410	ENSG00000251473.2	AC004069.1	0.073194	0	0	0	0	0	0	0	0	0	0.475111	0	0
9412	ENSG00000251259.1	AC004069.2	0.873305	6.84059	5.42975	0.935505	1.76288	0	1.28115	12.3627	15.2677	2.75231	1.4551	7.15681	7.61639
9414	ENSG00000251586.1	AC004069.3	0	0	0	0	0	0	0	0	0	0	0	0.175479	0
57344	ENSG00000231110.1	AC004070.1	0	0	0	0	0	0	0	0	0	0	0	0	0
38249	ENSG00000230665.3	AC004073.1	0	0	0	0.04972	0	0	0	0	0	0	0	0	0
38250	ENSG00000213695.3	AC004073.2	0	0	0	0.168192	0	0.486555	0	0	0	0	0	0	0
38282	ENSG00000231206.2	AC004073.4	0.08528	0	0	0	0.213961	0	0	0	0	0	0	0	0
57320	ENSG00000225664.3	AC004074.1	0	0	0	0	0	0	0	0	0	0	0	0	0
38232	ENSG00000230311.2	AC004074.3	8.45124	5.91782	9.89167	5.49352	6.42769	6.97512	8.36739	2.71751	3.5868	4.00566	4.36235	2.6762	3.60903
57666	ENSG00000237014.1	AC004074.4	0	0	0	0	0	0	0	0	0	0	0	0	0
35191	ENSG00000276449.1	AC004076.5	1.14607	0.46761	1.44549	0.537957	1.42342	0.946224	1.3279	0.157677	0.222172	0.81756	0.06371	0.034876	0.287348
35187	ENSG00000268533.1	AC004076.7	0.579464	0	0	0.349156	0.133153	0.338168	0.252791	0.339155	0.105495	0	5.9e-05	0	0.304951
35190	ENSG00000268163.1	AC004076.9	2.08355	0	1.05264	0.300403	0.406551	0.477973	0.521035	0.610982	1.43671	0.371857	0.192099	0	1.58495
15044	ENSG00000226851.1	AC004112.4	0.171188	0.633282	0	0	0	0	0	0	0	0.701914	0.39818	0	0
15046	ENSG00000232922.1	AC004112.5	0	0	0	0	0	0	0	0	0	0	0	0	0
15045	ENSG00000230999.1	AC004112.6	0	0	0.215037	0	0	0	0	0	0	0	0	0	0
15047	ENSG00000236232.1	AC004112.7	0	0	0.15467	0	0	0	0	0	0	0	0	0	0
53644	ENSG00000260264.1	AC004125.3	0	0	0	0	0	0	0	0	0	0	0	0	0
46798	ENSG00000234406.1	AC004129.7	0	0	0	0	0	0	0	0	0	0	0	0	0
46245	ENSG00000234922.1	AC004129.8	0	0	0	0	0	0	0	0	0	0	0	0	0
45930	ENSG00000213798.3	AC004129.9	0	0	0	0	0	0	0	0	0	0	0	0	0
55402	ENSG00000267666.2	AC004156.3	0	0	0.115585	0	0.060404	0.060329	0	0	0.057334	0.127169	0.127149	0	0
29639	ENSG00000261008.6	AC004158.2	3.27723	0.434132	0.561403	3.42144	2.05565	1.73305	2.69472	2.5734	3.30065	1.70237	0.31638	0.709478	1.1836
29641	ENSG00000260664.2	AC004158.3	0.037758	0.050891	0.055294	0	0	0	0.047757	0.05562	0.136266	0	0	0.102485	0
46349	ENSG00000230853.1	AC004159.1	0	0	0	0	0	0	0	0	0	0	0	0	0
13879	ENSG00000230435.1	AC004160.4	0	0	0	0	0.356095	0.052162	0	0	0	0.236841	0	0	0
46743	ENSG00000237064.1	AC004161.3	0	0	0	0	0	0	0	0	0	0	0	0	0
46305	ENSG00000232199.1	AC004161.4	0	0	0	0	0	0	0	0	0	0	0	0	0
14522	ENSG00000123965.13	AC004166.5	0.150646	0	0	0.151522	0.945421	1.16414	0	0.279156	0.095047	0.197677	0.177792	0	0
14524	ENSG00000184616.8	AC004166.6	1.33535	0.911045	1.08006	1.17371	1.08006	0.977136	1.08069	0.296221	0.784768	0.84037	0.810311	0.285733	0
14521	ENSG00000277072.4	AC004166.7	5.49616	7.55443	4.89745	3.69346	5.62451	3.29346	7.13917	3.84094	15.443	16.0456	10.271	2.42841	4.78967
54967	ENSG00000267778.1	AC004221.2	0.571188	0	0	0	0.917746	0.250205	1.01885	0	0.049586	0.194906	0	0	0
31131	ENSG00000234477.1	AC004231.2	0	0	0	0	0	0	0	0	0	0	0	0	0
11128	ENSG00000230612.3	AC004237.1	0	0.442218	0	0	0	0.572309	0.738982	0	0	0.595955	0	0	0
33719	ENSG00000269635.1	AC004257.1	0	0	0	0	0	0	0	0	0	0	0	0	0
28729	ENSG00000005189.19	AC004381.6	9.2643	8.00706	8.96707	14.2565	6.22971	6.03028	6.99228	11.9173	24.6858	6.16861	6.4917	6.10646	8.41238
28726	ENSG00000260510.1	AC004381.7	0.114603	0	0	0	0	0	0	0.666747	1.26698	0	0	0	0
28724	ENSG00000283399.1	AC004381.8	0	0	0	0	0.038434	0.102451	0	0.562486	2.47199	0.120554	0.21233	0	0.110816
28725	ENSG00000285303.1	AC004381.9	0	0	0	0	0	0	0	0	3.34729	0	0	0	0.029611
38747	ENSG00000226107.1	AC004383.3	1.37684	0.760546	0	0	0.508718	0	0.606649	0.489662	0	1.19028	0.661744	0	1.26929
38742	ENSG00000223749.9	AC004383.4	3.68292	1.95084	2.20208	1.45038	6.1853	3.85845	3.70028	350.27	94.6487	10.4389	3.34536	102.217	49.7881
38745	ENSG00000227060.6	AC004383.5	0	0	0	0.243734	0	0.237241	0	0.790266	0.145325	0	0	0.614757	0
57532	ENSG00000226515.1	AC004386.3	0	0	0	0	0	0	0	0	0	0	0	0	0
57371	ENSG00000213269.2	AC004386.4	0	0	0	0	0	0	0	0	0	0	0	0	0
30592	ENSG00000227078.1	AC004448.2	0.313609	0	0.452742	0.102856	0.647708	0	0.294949	0	0	0	0	0	0
30591	ENSG00000235979.8	AC004448.5	0.172197	0	0.261141	0.386269	1.73661	0	1.06089	0	0.210334	0	0	0.534429	0
33040	ENSG00000261204.1	AC004449.6	0.517225	0	0	0.283467	1.52637	0.309827	1.57038	0.239479	0.296002	0.487384	0	0	0.474032
14253	ENSG00000146677.7	AC004453.8	19.1815	16.9822	17.4519	22.3997	24.8751	23.1853	27.215	15.6573	21.2397	10.7415	10.8051	25.1739	10.4372
14214	ENSG00000181211.1	AC004455.1	0.067176	0	0	0	0	0	0	0	0	0	0	0	0
36786	ENSG00000237347.2	AC004461.4	0	0.261023	0	0	0	0	0	0	0	0	0	0	0.396995
36791	ENSG00000260924.2	AC004463.6	9.28238	7.7898	7.41014	2.48799	6.56801	4.29332	6.2473	1.41411	2.91527	1.53203	0.556256	2.17062	1.15172
36789	ENSG00000272682.1	AC004471.10	1.04849	0.579265	0.659029	1.07423	0.928401	0.582217	0.436256	0	0.129575	0.27367	0.171138	0.148155	0
36788	ENSG00000223461.1	AC004471.9	1.46534	0.248862	0.439434	1.05766	0.682063	0.636708	1.36444	1.87167	0.73746	0.291107	0	0	0.543205
58159	ENSG00000234059.1	AC004474.2	0	0	0	0	0	0	0	0	0.10695	0	0	0	0
38360	ENSG00000234702.1	AC004478.2	0	0.316438	0	0.117641	0	0	0	0	0	0	0	0	0.122226
13991	ENSG00000228944.1	AC004485.3	1.47116	0	1.8753	1.44818	0	0	0.340506	0	0	0	0	0	0
33135	ENSG00000267122.1	AC004490.1	0.172924	0.153328	0	0.069257	0.146443	0.219392	0	0	0.142822	0	0	0	0
55130	ENSG00000267308.1	AC004510.3	0	0	0	0	0	0	0	0	0	0	0	0	0
13867	ENSG00000236414.1	AC004535.2	0	0	0	0	0	0	0	0	0	0	0	0	0
13877	ENSG00000226827.1	AC004538.2	0	0	0	0	0	0	0	0	0	0	0	0	0
13876	ENSG00000230333.6	AC004538.3	0.225185	0	0	0	1.53764	2.78671	0.07967	0	0	0	0	0	0.38102
14005	ENSG00000225792.1	AC004540.4	0.952852	3.23284	1.22247	1.26919	13.2072	10.2689	11.0073	0.549588	1.16251	13.0401	9.43868	0	0.339339
14006	ENSG00000214870.8	AC004540.5	2.03521	1.54568	1.44508	3.01239	7.79999	9.40765	8.38238	2.16241	0.539689	1.98417	0.448956	1.50923	0.715911
13928	ENSG00000237921.2	AC004543.2	0.883415	0	0.364092	0	0	0	0	0	0	0	0	0	0
14015	ENSG00000229893.2	AC004549.6	0.137039	0	0	0.262728	0.175595	0	0.154324	0	0	0.177342	0	0	0.165491
34501	ENSG00000233681.1	AC004558.3	0	0	0	0	0	0	0	0	0	0	0	0	0
53805	ENSG00000237560.5	AC004562.1	0	0	0	0	0	0	0	0	0	0	0	0	0
14038	ENSG00000235669.1	AC004593.3	0	0	0.299265	0.116003	0.25123	0	0	0.566076	0	0	0	0.281085	0.537888
55066	ENSG00000225877.1	AC004603.4	0	0	0	0	0.083166	0	0	0	0	0	0	0	0
55629	ENSG00000267392.3	AC004609.1	0	0	0	0	0	0	0	0	0	0	0	0	0
57968	ENSG00000227447.1	AC004617.1	0	0	0	0	0	0	0	0	0	0	0	0	0
57953	ENSG00000226863.1	AC004617.2	0	0	0	0	0	0	0	0	0	0	0	0	0
33083	ENSG00000267755.1	AC004623.2	0	0	0	0	0	0	0	0	0	0	0	0	0
33082	ENSG00000279488.1	AC004623.3	4.49864	0.712898	0.736214	1.00316	1.80771	0.590805	1.50284	1.13279	1.57665	0.892235	0.688571	0	0.252346
33208	ENSG00000267304.1	AC004637.1	0	0	0	0	0	0	0	0	0.242575	0	0	0	0.323947
14082	ENSG00000229263.1	AC004691.5	0	0	0	0	0	0	0	0	0	0	0	0	0
14218	ENSG00000228680.1	AC004692.4	0	0	0	0	0	0	0	0	0	0	0	0	0
14219	ENSG00000213717.3	AC004692.5	0	0	0	0	0	0	0	0	0	0	0	0	0
35135	ENSG00000166770.10	AC004696.2	11.3109	22.0026	28.539	18.0963	31.3425	35.4779	30.1612	2.18744	2.40388	16.142	2.64578	0.148401	0.409859
30654	ENSG00000263494.1	AC004702.2	0	0	0	0	0.363906	0	0.326657	0.536637	0	0	0	0	0
13902	ENSG00000229688.7	AC004741.3	0	0.002262	0.17244	0.339625	0.11553	0.123293	0.09159	0	0.087112	0.093711	0	0	0
13933	ENSG00000226522.1	AC004744.3	0	0	0	0	0	0	0	0	0	0	0	0	0
28162	ENSG00000269881.1	AC004754.3	0.574346	0.110595	0.132459	0.307682	0.220529	0.088863	0.280485	0.313366	0.124188	0.441395	0	1.28303	0.299353
58214	ENSG00000236477.1	AC004772.1	0	0	0	0	0	0	0	0	0	0	0	0	0
58271	ENSG00000232226.2	AC004772.2	0	0	0	0	0	0	0	0	0	0	0	0	0
43956	ENSG00000272203.1	AC004775.5	0	0.291896	0	0	0	0	0	0	0	0	0	0	0
11438	ENSG00000230789.1	AC004782.1	0	0	0	0	0	0	0	0.064455	0	0	0.484001	0	0.268079
55468	ENSG00000267609.2	AC004790.4	0	0	0	0	0	0	0	0	0	0	0	0	0
55215	ENSG00000267453.7	AC004791.2	0	0	0	0	0	0	0	0	1.35166	0	0	0	0
55082	ENSG00000274777.1	AC004792.1	0	0	0	0	0.268284	1.2212	0.396462	0	0	0.626436	0	0	0
31489	ENSG00000229944.3	AC004797.1	68.8013	102.629	52.0195	80.5042	64.2633	83.5747	51.0553	25.724	38.7514	36.4292	30.0493	6.95439	16.9467
58221	ENSG00000233774.1	AC004810.1	0	0	0	0	0	0	0	0	0	0	0	0	0
14178	ENSG00000106540.4	AC004837.3	0	0	0	0	0.084127	0.179167	0	0.324451	0.347831	0.565759	1.12611	0	0.184423
14177	ENSG00000231951.1	AC004837.4	0	0	0	0	0	0	0	0	0	0	0	0	0
14191	ENSG00000228554.1	AC004837.5	0.530855	0.268821	0	0	0	0.445729	0	0.453937	0.872775	0.894721	0.728882	0	0
46758	ENSG00000230914.3	AC004840.8	0.134109	0	0	0	0	0	0	0	0.261663	0	0	0	0
46473	ENSG00000234183.1	AC004854.4	0.607426	0	0	0	0.302047	0	0	0	0	0.653389	0	0	0
46685	ENSG00000230160.1	AC004854.5	0	0	0	0	0	0	0	0	0	0	0	0	0
14630	ENSG00000223550.1	AC004862.5	0	0	0	0	0	0	0	0	0	0	0	0	0
14627	ENSG00000232667.10	AC004862.6	0	0	0	0	0	0	0	0	0	0	0	0	0
46248	ENSG00000223514.1	AC004866.1	0	0	0	0	0	0	0	0	0	0	0	0	0
46590	ENSG00000224134.1	AC004866.3	0	0	0	0	0	0	0	0	0	0	0	0	0
46192	ENSG00000230680.2	AC004869.2	0	0	0	0	0	0	0	0	0	0	0	0	0
46436	ENSG00000240355.1	AC004869.3	0	0	0	0	0	0	0	0	0	0	0	0	0
46059	ENSG00000229192.6	AC004870.3	0	0	0	0	0	0	0	0	0	0	0	0	0
46066	ENSG00000223829.5	AC004870.4	0	0	0	0	0	0	0	0	0	0	0	0	0
46282	ENSG00000214754.3	AC004870.5	0	0	0	0	0	0	0	0	0	0	0	0	0
46883	ENSG00000242552.1	AC004870.6	0	0	0	0	0	0	0	0	0	0	0	0	0
14532	ENSG00000277675.1	AC004878.2	0	0.180733	0	0.067244	0	0	0	0	0	0	0	0	0
14533	ENSG00000263081.1	AC004878.8	0	0	0	0	0	0	0	0	0	0	0	0	0
14789	ENSG00000238109.1	AC004893.10	0.117069	0.157787	0	0	0	0	0	0.525456	0.422492	0.279262	0.044581	0	0
46538	ENSG00000213530.3	AC004894.2	0	0	0	0	0	0	0	0	0	0	0	0	0
46068	ENSG00000231704.5	AC004895.4	0	0	0	0	0.300849	0.443488	0	0	0.260564	0.252827	0	0	0.224972
14288	ENSG00000225705.2	AC004899.3	0	0.694262	0.58944	0.834527	0.288908	0.116821	0	0	0	0	0	0	0
45999	ENSG00000232072.1	AC004901.1	0	0	0	0	0	0	0	0	0	0	0	0	0
13770	ENSG00000237286.1	AC004906.3	0.07849	0	0	0	0	0	0	0	0	0	0	0	0.108417
46578	ENSG00000227982.1	AC004907.2	0	0	0	0	0	0	0	0	0	0	0	0	0
46843	ENSG00000223445.1	AC004909.3	0	0	0	0	0	0	0	0	0	0	0	0	0
46626	ENSG00000226592.1	AC004911.2	0	0	0	0	0	0	0	0	0	0	0	0	0
46748	ENSG00000228085.1	AC004920.2	0	0	0	0	0	0	0	0	0	0	0	0	0
46425	ENSG00000236046.1	AC004920.3	0	0	0	0	0	0	0	0	0	0	0	0	0
46344	ENSG00000237620.1	AC004921.2	0	0	0	0	0	0	0	0.038458	0	0	0	0	0.148447
46876	ENSG00000225443.1	AC004938.5	0	0	0	0	0	0	0	0	0	0	0	0	0
46692	ENSG00000228151.1	AC004941.3	0	0	0	0	0	0.064177	0	0	0.034221	0.065096	0	0	0
46469	ENSG00000215311.3	AC004941.4	0	0	0	0	0	0	0	0	0	0	0	0	0
46693	ENSG00000231397.1	AC004941.5	0	0	0	0	0	0	0	0	0	0	0	0	0
14625	ENSG00000222024.2	AC004945.1	0	0	0	0	0	0	0	0	0	0	0	0	0
14626	ENSG00000234456.7	AC004945.2	0.48217	0.905894	0.129786	4.50814	24.851	16.4508	21.5736	1.84754	2.25005	32.9544	13.664	0.760209	0.024324
46579	ENSG00000233760.1	AC004947.2	0	0	0	0	0	0	0	0	0	0	0	0	0
14235	ENSG00000239556.4	AC004951.5	0.320875	0.545266	0	0.574521	0.859566	1.00696	0.492714	1.15094	2.84304	0.708063	1.88187	3.02051	0.719057
14237	ENSG00000228434.1	AC004951.6	0.231477	0	0.675761	0.128792	0.300829	0.268263	0.395157	0.232227	0.955582	0.750056	0.45505	0.044477	0.383878
46094	ENSG00000230244.1	AC004954.2	0	0	0	0	0	0	0	0	0	0	0	0	0
14649	ENSG00000224059.1	AC004957.5	0	0	0	0	0	0	0	0	0	0	0	0	0
14646	ENSG00000229251.3	AC004957.6	0.857966	0.777552	0.666087	0.432621	0.314108	0.759378	0.340514	0.096209	0	0.019233	0	0	0
14776	ENSG00000243554.1	AC004967.7	0.512543	0.556381	0.187132	1.13935	0.076246	0.037329	1.54397	1.26919	1.30346	0.712421	5.57834	0.698154	0.197015
14583	ENSG00000214243.3	AC004980.10	0	0	0	0	0	0	0	0	0	0	0	0	0
14581	ENSG00000205485.13	AC004980.7	0.365857	0	1.7039	0.269962	0.075171	0.150155	0.302346	0.515052	0.110581	0.888323	0.549582	0.394222	0.469632
14577	ENSG00000250778.1	AC004980.8	0	0	0	0	0	0	0	0	0	0	0	0	0
14579	ENSG00000230305.2	AC004980.9	0	0	0	0	0	0	0	0	0	0	0	0	0
14234	ENSG00000241057.2	AC004985.12	0.273338	0	0.329944	0.130852	0.494128	0.251126	0.442266	0.259609	0.601171	0.39779	0	0.548603	0.653683
14225	ENSG00000228903.7	AC004985.13	0.92191	0.465787	1.92181	0.962048	2.86791	3.60506	1.21861	3.6323	3.64152	1.46065	1.0626	8.22318	3.93822
14187	ENSG00000231198.1	AC004987.10	0	0	0	0	0	0	0	0	0	0	0	0	0
14183	ENSG00000188185.11	AC004987.7	7.67189	4.60312	7.09297	4.2516	5.60141	3.36164	6.97694	7.12215	6.24397	9.46747	4.41191	8.73124	10.8499
46486	ENSG00000226220.1	AC004987.8	0.061818	0.499919	0.668368	0	0.151488	0	0	0.116074	0	0	0	0	0
14188	ENSG00000233225.3	AC004987.9	6.28299	23.6266	15.4245	7.486	7.81841	8.03717	9.72252	5.75218	4.50455	5.35007	1.2737	3.32486	1.73117
14201	ENSG00000203446.2	AC004988.1	0	0	0	0	0	0	0	3.6016	0.500688	24.3231	43.4006	0.221646	21.3457
13934	ENSG00000232492.1	AC004994.2	0	0	0	0	0	0	0	0	0.08181	0	0	0	0
46660	ENSG00000236569.3	AC004996.1	0	0	0	0	0	0	0	0	0	0	0	0	0
13875	ENSG00000230370.1	AC005007.3	0	0	0	0	0	0	0	0	0	0	0	0	0
46495	ENSG00000237896.6	AC005008.2	0	0	0	0	0	0	0	0	0	0	0	0	0
45960	ENSG00000226671.1	AC005008.3	0	0	0	0	0	0	0	0	0	0	0	0	0
14651	ENSG00000231255.1	AC005009.1	0	0	0	0	0	0.233013	0.20989	0.673458	0.422983	0.491636	0	0	0
14652	ENSG00000233073.1	AC005009.2	0.753247	0	0	0.282666	0.650475	1.12914	0.558594	0.400734	0.308055	0.015359	0	0	0
14029	ENSG00000228421.2	AC005013.5	0.13867	0	0	0	0.170477	0	0.346106	0	0	0	0	0	0
45958	ENSG00000224280.1	AC005014.5	0.054797	0	0	0	0	0.067282	0.069308	0	0	0	0	0.07512	0
14019	ENSG00000234336.6	AC005017.1	0	0.119128	0	0	0	0	0	0.04934	0.106502	0	0	0.060886	0
46133	ENSG00000174495.12	AC005017.2	0	0	0	0	0	0	0	0	0	0	0	0	0
46030	ENSG00000213875.3	AC005019.2	0	0	0	0	0	0	0	0	0	0	0	0	0
46854	ENSG00000224330.1	AC005019.3	0	0	0	0	0	0	0	0	0	0	0	0	0
46315	ENSG00000224017.1	AC005022.1	0	0	0	0	0	0	0	0	0	0	0	0	0
14198	ENSG00000224116.6	AC005027.4	0	0	0	0	0.086135	0	0	1.19338	0.391483	1.03915	1.29631	0.096694	0
14196	ENSG00000232458.1	AC005029.1	0	0	0	0.063044	0	0	0	0	0	0.064676	0	0	0
4576	ENSG00000108442.2	AC005033.5	0	0	0	0	0	0	0	0	0	0	0	0	0
4575	ENSG00000233872.1	AC005033.6	0	0	0	0	0	0	0	0	0	0	0	0	0
41054	ENSG00000230477.1	AC005034.2	0	0	0	0	0	0	0	0	0	0	0	0	0
4597	ENSG00000226247.1	AC005034.3	0.869741	0	0	1.09914	0.306618	0	0	0.269103	0.082702	0.310348	0	0.329861	0.524153
41690	ENSG00000224346.1	AC005037.1	0	0	0	0	0	0	0	0	0	0.164639	0	0	0
5760	ENSG00000183308.6	AC005037.3	0.33624	0	0	0.636248	0	0	0.42528	0	0.593614	1.52295	1.74606	1.38746	1.91587
5763	ENSG00000226658.1	AC005037.4	0	0	0	0	0	0	0	0	0	0.419827	0	0	0
5754	ENSG00000232133.1	AC005037.5	0	0	0	0	0	0	0	0	0.076504	0.081534	0.113659	0	0
5769	ENSG00000235318.3	AC005037.6	0	0	0	0	0	0	0	0.307031	0	0	0	0	0
5768	ENSG00000225796.2	AC005037.7	0	0	0	0	0	0	0	0.335639	0.14393	0	0	0	0
5767	ENSG00000227348.1	AC005037.8	0	0	0	0	0	0	0	0	0	0	0	0	0
13898	ENSG00000233167.1	AC005039.3	0	0	0	0	0	0	0	0	0	0	0	0	0
42033	ENSG00000229360.1	AC005040.2	0	0	0	0	0	0	0	0	0	0	0	0	0
41435	ENSG00000226905.1	AC005040.3	0	0	0	0	0	0	0	0	0	0	0	0	0
4564	ENSG00000233155.1	AC005041.10	2.68238	20.8501	26.882	8.37631	8.58739	7.88431	6.96317	1.13633	3.61736	8.45511	1.972	0.691784	3.20793
4562	ENSG00000234521.2	AC005041.11	0	0	0	0	0	0	0	0	0	0	0	0	0
4558	ENSG00000225658.1	AC005041.6	0	0	0	0	0	0	0	0	0.251509	0	0	0	0
4557	ENSG00000234632.1	AC005041.8	0	0	0	0	0	0	0	0	0	0	0	0	0
4560	ENSG00000237737.5	AC005041.9	0.729123	0.425112	0	0.490069	0.485264	0.483432	0.487096	0.03963	0.59889	0.270755	0	0	0
5316	ENSG00000227331.1	AC005042.2	1.08514	0	0	0.350566	0.501203	0	0.515652	0.09302	0.299987	0	0	0	0
5319	ENSG00000231675.1	AC005042.3	0	0	0	0	0	0	0	0	0	0	0	0	0
5317	ENSG00000204380.4	AC005042.4	0.233128	0.112659	0.248718	0.080563	0.181697	0.365185	0.97324	0.247683	0.192945	0.156432	0.104111	0	0.106627
5318	ENSG00000228586.1	AC005042.5	0	0	0	0	0	0	0	0	0	0	0	0	0
46298	ENSG00000229626.1	AC005046.5	0	0	0	0	0	0	0	0	0	0	0	0	0
13936	ENSG00000243004.5	AC005062.2	66.9736	27.6604	42.9746	27.4248	13.108	14.2862	10.486	1.26478	4.08894	1.31431	1.23188	1.48894	2.30808
13937	ENSG00000213860.4	AC005062.3	26.7107	37.1031	27.1696	26.4127	19.586	22.9749	17.7407	15.6621	17.3878	6.71416	4.58631	12.7512	9.60697
14564	ENSG00000235090.1	AC005067.4	0.126233	0.319009	0	0	0	0	0	0	0	0	0	0	0
14660	ENSG00000231956.1	AC005068.4	0	0	0	0	0	0	0	0	0	0	0	0	0
14662	ENSG00000224046.1	AC005076.5	6.40608	8.67925	7.93891	5.67664	7.74554	2.90474	6.53283	3.44298	2.48401	1.11449	1.3584	4.99019	2.2081
14556	ENSG00000227038.3	AC005077.12	0.135954	0	0.881979	0	0	0	0	0	0.300489	0	0.084425	0	0
14555	ENSG00000230882.1	AC005077.14	2.24979	0.955207	1.81196	1.63078	0.671521	0.3722	0.340522	1.82013	0.620431	1.01342	0.172235	0.235751	0.119044
14559	ENSG00000228829.1	AC005077.5	0	0	0	0	0	0	0	0	0	0	0	0	0
14557	ENSG00000224273.2	AC005077.7	0.189862	0.757411	1.1095	0.298133	0	0.275681	0.291954	0.132601	0	0.294499	0	0	0
14558	ENSG00000213549.3	AC005077.8	0.095672	0	0	0.669247	0	0	0.275014	0	0.038364	0	0	0	0.403115
13971	ENSG00000226816.3	AC005082.12	0	0.481983	0.339642	0.080742	0.088748	0	0	0.118537	0	0	0	0	0.88068
13935	ENSG00000233834.6	AC005083.1	10.733	7.34643	6.87135	15.895	2.19688	1.74777	2.48196	0	0.248542	0.070311	1.6169	0	0
14922	ENSG00000279724.1	AC005086.2	0	0	0	0	0	0	0	0	0	0.357846	0	0	0
14921	ENSG00000280004.1	AC005086.3	0	0	0	0	0	0	0	0	0.287016	0	0	0	0
14920	ENSG00000280404.1	AC005086.4	0	0	0	0	0	0	0	0	0	0	0	0	0
46747	ENSG00000229949.1	AC005094.2	0	0	0	0	0	0	0	0	0	0	0	0	0
46390	ENSG00000219039.2	AC005102.1	0	0	0	0	0	0	0	0	0	0.660868	0.437562	0	0
6308	ENSG00000223374.1	AC005104.3	11.0646	0.471371	2.12032	4.37261	2.9943	0	4.49808	4.32791	4.65504	4.4423	1.73567	0.494332	3.45204
14025	ENSG00000225286.1	AC005105.2	0	0	0	0	0	0	0	0	0	0	0	0	0
9836	ENSG00000248431.1	AC005150.1	0	0	0	0.163782	0	0	0	0	0	0	0	0	0
31895	ENSG00000228639.6	AC005152.3	0	0	0	0	0	0	0	0	0	0	0	0	0
14071	ENSG00000196295.11	AC005154.6	10.3007	7.31307	6.01609	10.4423	23.0151	13.9115	24.3606	70.524	49.663	35.7998	36.1129	66.8432	79.6588
14072	ENSG00000244480.1	AC005154.7	0.292281	0.468137	0.183597	0.050455	1.29271	0.352657	0.221547	2.94389	2.30706	1.38281	0.772149	3.58867	5.64656
14074	ENSG00000226874.1	AC005154.8	0	0.51465	0	0	0	0	0	0.141628	2.22748	0.206026	0.30723	0	1.19109
14202	ENSG00000227658.1	AC005160.3	0	0	0	0	0	0	0	0	0	0	0	0	0
14033	ENSG00000229452.1	AC005162.4	0	0	0	0.170985	0	0	0.192652	0	0.278124	0	0	0	0
14031	ENSG00000233517.1	AC005162.5	0	0	0	0	0	0	0	0	0	0	0.354499	0	0
14121	ENSG00000230356.1	AC005174.2	0	0	0	0.05711	0.333949	0.277204	0.216453	0.303459	0.0541	0	0	0	0.057754
55572	ENSG00000269519.1	AC005176.1	0	0	0	0	0	0	0	0	0	0	0	0	0
55207	ENSG00000268153.5	AC005176.2	0	0	0	0	0	0	0	0	0	0	0	0	0
55127	ENSG00000268243.1	AC005176.3	0	0	0	0	0	0	0	0	0	0	0	0	0
44205	ENSG00000251243.1	AC005178.1	0	0	0	0	0	0	0	0	0	0	0	0	0
43858	ENSG00000250304.2	AC005187.1	0	0	0	0	0	0	0	0	0	0	0	0	0
14222	ENSG00000229497.1	AC005189.6	0	0	0	0	0	0	0	0.409268	0	0	0	0.431728	0.469744
33870	ENSG00000269694.1	AC005197.2	0.700584	0.631902	0	0	0.551858	0.294142	0.564252	0	0.195968	0.553074	0	0.204663	0.192773
11431	ENSG00000225147.1	AC005215.1	0	0	0	0	0	0	0	0	0	0	0	0	0
36064	ENSG00000236352.1	AC005220.3	0.694243	0	0	0.567917	0	0.215181	0	1.3639	0.86016	0	0.718471	0	1.15546
30413	ENSG00000231595.1	AC005224.2	1.7432	0.804527	0.320119	1.7137	0.913056	0.725594	1.32003	0.722436	0.827508	0.661067	0.44969	1.02107	0.811636
46704	ENSG00000213210.4	AC005229.5	0	0	0	0	0	0	0	0	0	0	0	0	0
46280	ENSG00000213209.2	AC005229.7	0	0	0	0	0	0	0	0	0	0	0	0	0
5717	ENSG00000236653.2	AC005235.1	0	0	0	0	0	0	0	0	0	0	0	0	0
6280	ENSG00000235861.1	AC005237.2	0	0	0	0	0	0	0	0	0	0	0	0	0
6276	ENSG00000225521.1	AC005237.4	0	0	0	0	0	0	0	0	0	0	0	0	0
13944	ENSG00000219451.3	AC005251.3	2.09053	0.503343	0	1.4403	2.10786	1.39881	2.40316	1.91826	2.05649	0.739616	0.740323	0.524079	2.91468
46783	ENSG00000234839.1	AC005251.4	0	0	0	0	0	0	0	0	0	0	0	0	0
33859	ENSG00000268030.1	AC005253.2	5.42556	2.99889	4.72953	2.47986	2.82424	1.57913	3.62066	4.9761	7.76345	4.28015	5.4121	0.348385	2.25223
33860	ENSG00000268983.1	AC005253.4	0	0	0	0	0	0	0	0	0	0	0	0	0
33707	ENSG00000256210.3	AC005255.3	0	0	3.8579	0	0	0	0	0	0	0	0	0	0
55105	ENSG00000267073.1	AC005256.1	0.375927	0	0	0	0	0	0	0	0	0	0	0	0
33182	ENSG00000267688.1	AC005262.2	0	0	0	0	0	0	0	0	0.195004	0	0	0	0
33181	ENSG00000267139.1	AC005262.3	0	0	0	0	0	0	0	0	0.226088	0	0	0	0
55110	ENSG00000266944.1	AC005262.4	0	0	0	0	0	0	0	0	0	0	0	0	0
33184	ENSG00000267551.3	AC005264.2	0	0	0	0	0.085299	0.085769	0	0.277922	0.657294	0.082635	0.333657	0.090922	0.233516
15150	ENSG00000197462.3	AC005276.1	13.6407	6.26843	18.1441	1.24246	0	0	0	0	0	0	0	0	0
13882	ENSG00000226690.8	AC005281.1	0.15509	0	0	0.253222	0	0	0	0	0	0.450251	0	0	0
13886	ENSG00000225606.1	AC005281.2	0.179008	0	0.280736	0	0	0	0	0	0	0	0	0	0
36734	ENSG00000236325.1	AC005300.5	0	0	0	0	0	0	0	0	0	0	0	0	0.27886
56811	ENSG00000100181.22	AC005301.5	0	0.7827	0.374096	0	0.809404	1.97463	1.62448	0	0.187782	1.29847	1.03232	0	0
56634	ENSG00000235343.1	AC005301.8	0	0	0	0	0	0	0	0	0	0	0	0	0
56721	ENSG00000283633.1	AC005301.9	0.032318	3.37248	3.50704	0	2.46451	0.825899	2.14964	0	2.12875	0.570383	1.03379	0	0
30408	ENSG00000233852.1	AC005304.1	0.316459	0	0	0	0	0	0	0	0	0	0	0	0
33126	ENSG00000267283.1	AC005306.3	1.53774	0	0.068539	0.074402	1.85982	0.021002	0.353474	1.3075	0.020674	0.843453	0.041625	0.615918	0.191719
34042	ENSG00000260725.1	AC005307.1	2.41411	0.486904	1.74404	0.262053	0.128121	0	0.284005	0.116554	0	0.134419	0	0	0
34066	ENSG00000283269.1	AC005307.3	0.336067	0.81972	0	1.15547	0	0	0	0	0	0	0	0	0
34061	ENSG00000267243.6	AC005307.4	0	0	0	1.17826	0.020535	0	0	0.86601	1.38113	0	0	0	0
34060	ENSG00000283403.1	AC005307.5	0.624798	0.152503	0.561488	0.664405	0.178391	0.172533	0.165203	1.35085	0.646987	0	0	0.072054	0
30448	ENSG00000233002.2	AC005324.6	0.179881	0	0	0	0.835338	0	0.266585	0	0	0	0	0	0
54277	ENSG00000233193.1	AC005324.7	0	0	0	0	0	0	0	0	0	0	0	0	0
30445	ENSG00000255104.8	AC005324.8	0.333009	0.100069	0.041161	0	0.666127	0.37479	1.8813	0	0.02102	0	0	0	0.04881
14766	ENSG00000231812.1	AC005326.2	0	0	0	0	0.442285	0	0	0	0	0.509752	0	0	0
33089	ENSG00000248015.6	AC005329.7	0.980271	0.343605	0.734935	0.628803	1.30113	0.85495	1.66395	0.7028	0.175148	0.438152	0.047756	0.171405	0
33080	ENSG00000267372.2	AC005330.2	0.74894	0.727888	1.93953	0.607538	1.60018	1.32009	1.43106	0.147811	0.185401	0.652546	0.170439	0.268877	0
31863	ENSG00000237854.3	AC005332.1	0	2.42363	2.67674	0	3.08722	0	2.94441	3.50935	6.69872	7.34954	5.17976	1.06366	4.23832
55612	ENSG00000267056.2	AC005336.4	0.129884	0.088414	0.205753	0	0	0	0	0.146726	0	0.08489	0	0.086619	0.083681
55194	ENSG00000267218.2	AC005336.5	0	0	0	0	0	0	0.10983	0	0	0	0	0	0
33260	ENSG00000268565.1	AC005339.2	0	0	0	0	0	0	0	0	0	0	0	0	0
11454	ENSG00000248493.1	AC005351.1	0	0	0	0	0	0	0	0	0	0	0	0	0
11161	ENSG00000250994.1	AC005355.1	2.2842	2.6701	1.39277	1.79367	0	0.458896	0	0	0	0	0	0	0
11163	ENSG00000251169.2	AC005355.2	0.098069	0	0	0.142359	0	0.180878	0	0	0	0	0	0	0
44232	ENSG00000280420.1	AC005355.3	0	0.165411	1.01308	0	0	0	0.426159	0	0	0	0	0	0
28437	ENSG00000262686.1	AC005356.1	0	0	0	0	0	0	0	0	0	0	0	0	0
34055	ENSG00000266906.1	AC005357.1	0	0	0	0	0	0	0	0	0	0	0	0	0
30398	ENSG00000227274.1	AC005358.3	0	0	0	0	0	0	0	0	0	0	0	0	0
53693	ENSG00000277602.1	AC005363.11	0	0	0	0	1.61545	2.48221	0.394907	0	0.602582	0	0	0.760044	0
28296	ENSG00000255513.1	AC005363.9	46.9458	15.5093	8.44149	12.3239	3.3901	6.01156	7.99887	5.54781	24.3181	5.22646	1.5079	0.717864	7.05204
33857	ENSG00000269191.1	AC005387.2	1.95051	0.795277	0	1.1167	0.782482	0	0.693446	1.29904	1.01428	1.53177	0.483222	2.60288	1.91099
33855	ENSG00000268938.2	AC005387.3	0	0.9215	1.57103	0.455744	2.37197	0.92645	1.31923	0	1.52421	0.78949	0	0	0
33059	ENSG00000267159.2	AC005391.2	0.922197	0.855891	0.292397	0.463676	0	0	0	0.723167	1.78999	0.596707	1.20653	0	0.619004
34509	ENSG00000227606.2	AC005392.13	0	0	0	0	0	0	0	0	0	0	0	0	0
34064	ENSG00000267537.1	AC005394.1	0.537089	0	0	0	0	0	0	0	0	0	0	0	0
15633	ENSG00000222012.1	AC005481.5	0	0.190586	0	0.058531	0.256983	0	0.089523	0	0.056764	0.243849	0	0.129807	0
46290	ENSG00000225647.1	AC005487.2	0	0	0	0	0	0	0	0	0	0	0	0	0
14460	ENSG00000205584.6	AC005488.11	0	0	0	0	0	0.138511	0	0.188415	0	0	0	0	0.152694
46824	ENSG00000179994.10	AC005488.12	0	0	0	0	0	0	0	0	0	0	0	0	0
14470	ENSG00000262461.5	AC005488.13	0	0	0	0	0	0	0	0	0	0	0	0	0
14120	ENSG00000235379.1	AC005492.2	0	0	0	0	0	0	0	0	0	0	0	0	0
35139	ENSG00000267421.6	AC005498.3	0	0	0	0.262387	0	0	0.053272	0	0	1.11009	0.479763	0	0.205213
55646	ENSG00000267224.1	AC005498.4	0	0	0	0	0	0	0.309021	0	0	0	0	0	0
43879	ENSG00000239939.1	AC005510.1	0	0	0	0	0	0	0	0	0	0	0	0	0
43592	ENSG00000250485.1	AC005510.2	0	0	0	0	0	0	0	0	0	0	0	0	0
42994	ENSG00000278589.1	AC005510.3	0	0	0	0	0	0	0	0	0	0	0	0	0
33191	ENSG00000279599.1	AC005514.2	0	0	0	0	0	0	0	0	0	0	0	0	0.960137
30431	ENSG00000223878.1	AC005517.3	1.38065	0.102696	0.696189	1.96176	2.50636	1.11376	3.38284	1.84487	5.70611	2.14777	0.910625	0.458703	0.699104
15494	ENSG00000230190.1	AC005518.2	0	0	0	0	0	0	0	0	0	0	0	0	0
26059	ENSG00000258559.2	AC005519.4	4.4428	1.50439	1.2123	2.10313	3.59165	1.04275	3.58196	6.21011	3.94716	3.59999	1.96066	0	6.90142
46053	ENSG00000213548.3	AC005522.6	0	0	0.739163	0	0	0	0	0	0	0	0	0	0
14589	ENSG00000225703.1	AC005522.7	0	0	0	0	0	0	0	0	0	0	0	0	0
14574	ENSG00000233980.1	AC005522.8	0.085447	0	0	0.114666	0	0	0	0.102001	0.096958	0.12234	0.303678	0.02834	0.115959
33266	ENSG00000269604.1	AC005523.2	0	0	0	0	0	0	0	0	0	0	0	0	0
33261	ENSG00000268536.1	AC005523.3	0.43435	0.834018	0.433558	0.382222	0	0	0	0	0.405182	0.146413	0	0	0
46787	ENSG00000230825.1	AC005532.5	0	0	0	0	0.320013	0.239058	0.272713	0	0.205965	0	0	0	0
15619	ENSG00000234450.1	AC005534.6	0.238526	0	0	0	0	0.414644	0.055574	0	0	0	0	0	0
15621	ENSG00000224903.1	AC005534.8	0	0.296223	0	0	0.585528	0	0.413263	0.881892	0	0	0	0	0.276186
14211	ENSG00000232006.8	AC005537.2	0.093293	0	0	0	0.557775	0.680448	0.213318	0	0	0	0	0	0
6201	ENSG00000224287.2	AC005538.2	31.7285	27.7691	18.4382	18.0781	15.6329	17.0361	17.7156	5.17787	3.3948	4.11452	1.03194	0.065183	3.25232
6202	ENSG00000279809.1	AC005538.3	1.0486	1.01057	1.21599	4.99681	1.51882	1.05888	1.22453	0.649347	0.609018	0.640617	1.67134	4.43476	0.959011
6204	ENSG00000237581.1	AC005538.5	0	0	0	0	0	0	0	0	0	0	0	0	0
5307	ENSG00000228937.1	AC005539.2	0	0	0	0	0	0	0	0	0	0	0	0	0
5309	ENSG00000231158.1	AC005539.3	0	0	0	0	0	0	0	0	0	0	0	0	0
5310	ENSG00000237327.1	AC005539.4	0	0	0	0	0	0	0.082812	0	0	0.870361	0	0	0
5671	ENSG00000235852.1	AC005540.3	0	0	0.641936	0.314439	0.79192	0.558092	1.23039	0	3.21931	1.43218	0	0	0
33650	ENSG00000266897.1	AC005546.2	0.886118	0.492378	0.253644	0	0	0.504263	0.308742	0.234003	0.71518	0.328011	1.07698	0	0.381166
46270	ENSG00000237070.1	AC005550.3	0	0	0	0	0	0	0	0	0	0	0	0	0
46310	ENSG00000229108.1	AC005550.4	0.425824	0.343657	0	0	0	0	0	0	0	0	0	0	0
46385	ENSG00000225974.1	AC005550.5	0	0	0	0	0	0.320884	0	0	0	0	0	0	0
33038	ENSG00000267036.2	AC005559.3	0	0	0	0	0	0	0	0	0	0	0	0	0
30845	ENSG00000214719.11	AC005562.1	9.19247	10.3578	17.2743	10.1755	13.5188	18.1852	16.2868	11.0276	10.2413	9.91279	7.25802	6.20995	9.06802
33229	ENSG00000280247.1	AC005578.3	0.319758	0.430976	0.250735	0	0.19655	0.193688	0.404433	0.089103	0.19233	0.203451	0.238692	0.219908	0
15599	ENSG00000226509.1	AC005588.2	0	0	0	0	0	0	0	0	0	0	0	0	0
11434	ENSG00000236714.1	AC005592.1	4.85998	8.04785	8.4572	2.28241	0.74992	1.07351	0.72538	0	0	0.330188	0	0	0
11430	ENSG00000231185.6	AC005592.2	0.746483	0.349571	0.213953	0	0	0.675344	0.349003	0.339499	3.38276	0.993916	1.5623	0.208076	0
11433	ENSG00000261757.1	AC005592.3	0.402056	1.20532	1.38027	0.131705	0.091683	0.064302	0.071269	0	0.11962	0	0	0	0
11098	ENSG00000279584.1	AC005593.2	0	0	0	0.121163	0	0.040176	0	0.299654	0.30855	0	0	0	0
33263	ENSG00000205790.1	AC005594.3	0.371693	0.071572	0.076678	0.066985	0.065282	0.097801	0.38694	1.42214	0.541501	0.792932	0.891069	1.43756	2.13754
34083	ENSG00000267223.1	AC005597.1	0	0	0	0	0	0	0	0	0	0	0	0	0
28273	ENSG00000261790.1	AC005606.14	0	0	0	0	0	0	0	0	0	0	0	0	0
28275	ENSG00000260107.1	AC005606.15	0	0	0	0	0	0	0	0	0	0	0	0	0
11322	ENSG00000279726.1	AC005609.16	0.860986	0	0	0	0	0	0.373525	0	0	0	0	0	0
11338	ENSG00000278901.1	AC005609.17	1.3054	0	0.837406	3.25182	0	0.323443	0.167148	0	0	0	0	0	0
11337	ENSG00000278915.1	AC005609.18	0	0	0	0	0	0	0	0	0	0	0	0	0.360537
11331	ENSG00000278907.1	AC005609.19	0	0	0	0	0	0	0	0	0	0	0	0	0
44129	ENSG00000248106.2	AC005609.2	0	0	0	0	0	0	0	0	0	0	0	0	0
11334	ENSG00000278946.1	AC005609.20	0	0	0	0	0.224251	0.443466	0	0	0.437412	0	0	0	0
34394	ENSG00000269296.1	AC005614.3	0	0	0	0	0	0.026493	0	0	0	0	0	0.08883	0
34392	ENSG00000269749.1	AC005614.5	0	0	0	0	0	0	0	0	0.06642	0	0	0	0
34062	ENSG00000266893.1	AC005616.1	0.108395	0	0	0	0	0	0	0	0	0	0	0	0
34063	ENSG00000267423.1	AC005616.2	0	0	0	0	0	0	0	0	0	0	0	0	0
44796	ENSG00000272070.1	AC005618.6	0.906383	1.04815	0.789556	0	0.540688	0.758819	0.55693	0.250923	0	0.531391	0.067252	0.14227	0
11385	ENSG00000280026.1	AC005618.8	0	0	0	0	0	1.80232	0	0	0	0	0	0	0
11401	ENSG00000279855.1	AC005618.9	0	0	0	0	0	0	0	0	0	0	0	0	0
33149	ENSG00000267201.1	AC005624.2	0	0.428939	0	0	0.47441	0.53182	0	0	0.374283	0	0.808414	0	0
34318	ENSG00000266963.1	AC005625.1	0	0	0.283936	0	0	0.275868	0.398321	0	0	0.600807	0	0	0
55369	ENSG00000269354.1	AC005626.3	0	0	0	0	0	0	0	0	0	0	0	0	0
13964	ENSG00000228649.8	AC005682.5	21.2706	17.0585	9.20929	7.53489	7.45911	3.03193	5.09812	4.52243	11.4042	2.49643	2.79984	2.71021	2.49648
13966	ENSG00000226329.2	AC005682.6	0.839403	0.250433	0.459274	0.470739	0.549831	0.228442	0.081285	0.496625	0.746887	0.241397	0.106697	0.61659	0.244108
46709	ENSG00000226279.2	AC005682.7	0	0	0	0	0	0	0.411417	0.36745	0	0.144081	0	0.396363	0.018101
54370	ENSG00000237377.2	AC005703.2	0	0	0	0	0	0	0	0	0	0	0	0	0
53838	ENSG00000230971.1	AC005703.3	0	0	0	0	0	0	0	0	0	0	0	0	0
54522	ENSG00000230607.3	AC005722.4	0	0	0	0	0	0	0	0	0	0	0	0	0
30651	ENSG00000225681.2	AC005730.2	0	0	0	0	0	0	0	0	0	0	0	0	0
43951	ENSG00000226040.3	AC005740.3	0.156203	0.803097	0	0	0	0	0	0	0	0	0	0	0
44605	ENSG00000250347.1	AC005740.4	0	0	0	0	0	0	0	0	0	0	0	0	0
11423	ENSG00000254099.1	AC005740.5	0	0	0	0	0.271826	0	0.705032	0.522615	0.501247	0	0	0.187917	0.338542
11421	ENSG00000271871.1	AC005740.6	0.255606	0	0.266357	0	0.418978	0.418457	1.12578	0.451898	0.463281	0	0.057518	2.01102	0.208681
44322	ENSG00000249312.1	AC005741.1	0	0	0	0	0	0	0	0	0	0	0	0	0
44125	ENSG00000249418.2	AC005741.2	0	0	0	0	0	0	0	0	0	0	0	0	0
11378	ENSG00000277795.1	AC005752.10	0	0	0	0	0	0	0	0	0	0	0	0	0
11412	ENSG00000278925.1	AC005753.1	1.6466	0.991608	0.597459	0.687923	0.38604	1.0908	0	0	0.317438	0	0	0	0
11352	ENSG00000272154.4	AC005754.7	0.277813	0.938275	0	0.337606	0.610325	0.647531	0.401941	0	0.233339	0	0.209872	0	0
11354	ENSG00000272108.1	AC005754.8	0.563654	0.04431	0.343046	0.394461	1.25869	0.992199	1.14304	0	0.094045	0.539227	0	0	0.099727
34602	ENSG00000267044.1	AC005757.6	0	0	0	0	0	0	0	0	0	0.447112	0	0	0.338562
34054	ENSG00000267630.1	AC005758.1	0	0	0	0	0	0	0	0	0	0	0	0	0
53828	ENSG00000232058.1	AC005772.2	0	0	0	0	0	0	0	0	0	0	0	0	0
33033	ENSG00000266933.2	AC005775.2	0.102507	0	0	1.15506	2.22679	0.476285	1.82565	2.25489	1.43749	1.75993	6.01433	2.65519	0.64718
55151	ENSG00000270802.2	AC005776.1	0	0	0	0	0	0	0.573737	0	1.17255	1.40934	0	0.074769	0.377801
55405	ENSG00000267148.1	AC005777.3	0	0	0	0	0	0	0	0	0	0	0	0	0
34606	ENSG00000267545.1	AC005779.2	0	0	0	0	0	0	0.255013	0	0	0	0	0.258862	0.375329
55320	ENSG00000267320.5	AC005780.1	0	0	0	0	0	0	0	0	0	0	0	0	0
33726	ENSG00000268189.2	AC005785.2	6.48928	0.201763	0.599725	2.44422	2.10964	2.01554	2.20717	6.42882	2.75474	2.16711	1.57838	10.8554	5.0405
33728	ENSG00000279203.1	AC005785.5	0.05858	1.045	0.44423	0	0.31772	0	0.256056	1.25377	0.749265	0.444817	0.167757	0	0.980256
33205	ENSG00000266959.1	AC005786.3	0	0	0	0	0	0	1.18756	0.055451	0.573244	0	0.284112	0	0
33203	ENSG00000267231.1	AC005786.5	0	0	0	0	0	0	0	0	0	0	0	0	0
33204	ENSG00000279590.1	AC005786.6	0	0	0	0	0	0	0	0	0	0	0	0	0
33202	ENSG00000267436.1	AC005786.7	3.39481	0	0	0	2.97095	3.11184	0	0	0	11.7081	15.239	0	7.03571
55463	ENSG00000284638.1	AC005787.5	0	0	0	0	0	0	0	0	0	0	0	0	0
34321	ENSG00000267090.1	AC005789.9	0	0	0	0	0	0	0	0	0	0	0	0	0
55458	ENSG00000268582.1	AC005794.1	0	0	0	0	0	0	0	0	0	0	0	0	0
34449	ENSG00000268034.1	AC005795.1	2.15616	3.16065	2.69248	2.53077	1.02253	1.37419	1.37691	1.13256	2.88181	2.62831	2.11426	0.286263	0.550476
34450	ENSG00000269800.1	AC005795.2	0.703503	0.316392	0	0.489986	1.31935	0.505788	0.217643	0.16939	0.949542	0.546797	0.683595	0.571192	0.232695
54969	ENSG00000279617.1	AC005796.2	0	0	0.588692	0	0	0	0	0	0.454574	0	0	0	0
36068	ENSG00000235415.1	AC005808.3	0	0	0	0	0	0	0	0	0	0	0	0	0
58324	ENSG00000224035.1	AC005820.1	0	0	0	0	0	0	0	0	0	0	0	0	0
39033	ENSG00000235462.1	AC005820.2	0.299406	0	0	0.125895	0	0	0.126231	0.111989	0	0	0	0	0
58079	ENSG00000223915.1	AC005820.3	0	0	0	0	0	0	0.008656	0	0	0	0	0	0
30471	ENSG00000235554.1	AC005822.1	0.839039	2.55366	1.25472	0.943009	0.276615	0.301445	0.910287	0.598169	0.849973	0.298663	0.855164	1.37895	0.661242
14124	ENSG00000236592.5	AC005826.3	0	0	0	0	0	0	0	0	0	0	0	0	0
30436	ENSG00000223544.1	AC005838.2	0	0	0	0	0	0	0	0	1.24891	0	0	0	0
30418	ENSG00000205325.1	AC005863.1	0	0.219944	0	0.136317	0.066872	0.066789	0	0	0	0.069689	0	0	0
54462	ENSG00000238212.2	AC005863.2	0	0	0	0	0	0	0	0	0	0	0	0	0
31712	ENSG00000227694.1	AC005884.1	0.692469	1.13729	0.990695	0.419284	0.854138	0.422286	0.21896	0.370384	0.415123	0.225524	0.450987	0	0
44449	ENSG00000279446.1	AC005915.1	0	0	0	0	0	0	0	0	0	0	0	0	0
54318	ENSG00000167117.9	AC005921.2	0	0	0	0	0	0	0	0	0	0	0	0	0
31874	ENSG00000231749.3	AC005922.3	0.50101	0	0	0.36654	0	0.364058	0.545039	0.56398	0	0	0	0.955193	0.378236
33876	ENSG00000269019.1	AC005932.1	0.155052	0	0.400863	1.06046	0.436096	0.435919	0.162368	0.302664	0.232615	0.870548	0.983759	2.93138	2.91108
33105	ENSG00000267059.2	AC005943.2	0	10.2171	0	4.2858	0	0	5.73751	0	0	0	0	0	1.17427
33104	ENSG00000279009.1	AC005943.6	0	0	0	0	0	0	0	0	0	0	0	0	0
33178	ENSG00000267469.1	AC005944.2	0	0	0	0.181672	0	0	0	0	0.050415	0	0	0	0
33213	ENSG00000267138.1	AC005954.3	0	0.201673	1.42163	0.43796	0.505736	0.132695	0.535296	0.731063	0.569987	1.0815	0.610645	0.108714	0
33212	ENSG00000267205.1	AC005954.4	0	0.265327	0	0	0	0	0	0	0	0	0.421215	0.384882	0.359455
55526	ENSG00000269266.1	AC005955.4	0	0	0	0	0	0	0	0	0	0	0	0	0
55633	ENSG00000268997.1	AC005955.5	0	0	0	0	0	0	0	0	0	0	0	0	0
13893	ENSG00000230879.1	AC006000.4	0	0	0	0	0	0	0	0	0	0	0	0	0
13894	ENSG00000237713.1	AC006000.5	0.096839	0.088026	0	0.406374	0	0.089837	0.226817	0.108664	0	0	0	0	0
15634	ENSG00000231515.1	AC006003.3	0	0	0	0	0	0	0	0	0	0	0	0	0
15490	ENSG00000236795.1	AC006004.1	0	0	0	0	0	0	0	0	0	0	0	0	0
46795	ENSG00000230746.1	AC006007.1	0	0	0	0	0	0	0	0	0	0	0	0	0
5072	ENSG00000244563.1	AC006011.4	0.382038	0.839043	0.978712	93.2713	0.521981	82.2866	86.1589	0.456672	62.977	1.87124	0.821125	0.863825	1.03103
14544	ENSG00000205583.13	AC006014.6	9.96011	6.93397	4.52417	6.98263	3.82251	5.25112	5.22618	7.26896	16.1233	8.85355	8.63988	5.98509	13.3451
14550	ENSG00000242073.2	AC006014.7	0	0	0.861675	1.53986	1.02184	6.59512	1.71991	0.629071	3.02873	3.43955	1.7767	0	0
14546	ENSG00000146722.11	AC006014.8	0.166404	0	0	0	0	0	0	0.186724	0	0	0	0	0
15601	ENSG00000203335.4	AC006019.3	0	0	0	0	0.012445	0	0.250519	0	0	0	0	0	0
15602	ENSG00000233363.1	AC006019.4	0	0	0	0	0	0	0	0	0	0.069329	0	0	0
14079	ENSG00000223419.1	AC006022.4	0	0	0	0	0	0	0	0	0	0	0	0	0
14200	ENSG00000248711.1	AC006023.8	0	0	0	0	0	0	0	0	0	0	0	0	0
46667	ENSG00000229165.1	AC006024.3	0	0	0	0	0	0	0	0	0	0	0	0	0
14290	ENSG00000218305.3	AC006024.4	0.314642	3.11022	1.70406	2.21587	2.11677	2.20694	0.689536	0.790935	0.996291	2.43038	0.859646	0.130486	0.178703
13982	ENSG00000232553.3	AC006026.10	0.125605	0	0	0.302049	0.218969	0.275435	0.823024	0.405859	0.211741	0	0.160336	0.331085	0.759346
13984	ENSG00000227436.1	AC006026.11	0	0	0	0	0.645749	0	0.326451	0.209044	0	0.153997	0.254017	0	0
46528	ENSG00000228953.1	AC006026.12	0	0	0	0	0	0	0	0	0	0	0	0	0
13986	ENSG00000234286.1	AC006026.13	0	0	0.94383	1.2525	1.49543	1.84684	1.52065	0	0	0.672009	0	0	0
13981	ENSG00000224785.1	AC006026.9	0.090447	0.542929	0.200559	0.165816	0.109711	0.16177	0.0572	0.050746	0.266937	0.17167	0	0	0
13767	ENSG00000231357.1	AC006028.11	0	0	0	0	0	0	0.311272	0	0	0	0	0	0
46127	ENSG00000228211.2	AC006029.3	0	0	0	0	0	0	0	0	0	0	0	0	0
4555	ENSG00000229798.1	AC006030.1	0	0	0	0	0	0	0	0	0	0	0	0	0
58162	ENSG00000231535.5	AC006032.1	0	0	0	0	0	0	0	2.10769	2.5853	2.41318	5.10691	5.03217	5.23677
45978	ENSG00000231916.1	AC006033.22	0	0	0	0	0	0	0	0	0.795145	0	0	0	0
41356	ENSG00000226442.2	AC006037.2	0	0	0	0	0	0	0	0	0	0	0	0	0
13968	ENSG00000230658.1	AC006039.4	1.14293	0.514915	0.28768	0.600392	0.506415	0.727748	0.762349	0.530034	0.645251	0.572039	0.24771	0.087483	0.243404
13970	ENSG00000230042.1	AC006039.5	2.59726	4.34711	3.22843	1.85471	1.60775	1.1071	1.12242	0.495183	0.879448	2.22797	0.471882	0	0.139939
58077	ENSG00000237659.1	AC006040.4	0	0	0	0	0	0	0	0	0	0	0	0	0
58329	ENSG00000232195.1	AC006040.5	0	0	0	0	0.845912	0	0	0	0	0	0	0	0
39013	ENSG00000227289.1	AC006040.7	0.144366	0	0	0.103018	0	0.162517	0	0	0	0	0	0.188334	0.174668
46152	ENSG00000229379.1	AC006041.1	0	0	0	0	0	0	0	0	0	0	0	0	0
13869	ENSG00000227719.1	AC006042.6	3.13636	1.55286	1.5802	1.87682	0.50896	0	1.38385	5.93183	1.42762	0.367649	2.41914	3.05261	3.21521
13859	ENSG00000233108.1	AC006042.7	0.283278	0.479225	0	0.097786	0.14589	0	0.152517	0.65507	0.499652	0	0	0.491768	0
13861	ENSG00000233264.2	AC006042.8	0.88389	0.110877	0.643819	0.296421	0.327988	0.13585	0.31124	1.10503	0.700319	0	0	0.257239	0.317715
46754	ENSG00000225816.1	AC006045.3	0	0	0	0	0	0	0	0	0	0	0	0	0
30844	ENSG00000231421.7	AC006050.2	0.13067	0	0.617256	0	0	0	0	0	0	0	0	0	0
43417	ENSG00000251220.2	AC006052.1	0	0	0	0	0	0	0	0	0	0	0	0	0
54193	ENSG00000248807.1	AC006070.11	0	0	0	0	0	0	0	0	0	0	0	0	0
54389	ENSG00000251439.1	AC006070.12	0	0	0	0	0	0	0	0	0	0	0	0	0
54248	ENSG00000237183.1	AC006070.13	0	0	0	0	0	0	0	0	0	0	0	0	0
55733	ENSG00000225563.1	AC006076.1	0	0	0	0	0	0	0	0	0	0	0	0	0
11183	ENSG00000279799.1	AC006077.3	0.178421	2.92238	2.55354	0.450134	1.06309	0.436683	1.36153	1.20125	3.44561	3.23098	1.34345	7.59466	6.81597
44016	ENSG00000270892.1	AC006077.4	0	0	0	0	0	0	0	0	0	0	0	0	0
55617	ENSG00000284729.1	AC006115.3	0	0	0	0	0.005766	0.239563	0.585633	0	0	0	0	0	0
55417	ENSG00000268407.1	AC006115.6	0	0	0	0	0	0	0	0	0	0.762659	0	0	0
55150	ENSG00000269793.6	AC006115.7	0	0	0	0	0.592309	0.400965	0.425191	0	0	0.346937	0	0	0
35157	ENSG00000267192.1	AC006116.12	0.376575	0.378075	0	0	0.41184	0	0	0.316585	0.271692	0.941456	0.442444	0	0.539566
35149	ENSG00000266932.1	AC006116.13	0	0.222467	0	0.187389	0.085225	0	0.417532	0.782832	0.275998	0	0.854266	0.454061	0.210557
35148	ENSG00000267145.1	AC006116.14	0	0	0	0	0	0	0	0	0.271713	0	0	0	0
35150	ENSG00000267429.1	AC006116.15	0	0.199273	0	0.373003	0	0.181534	0.187	0.143068	0	0	0	0	0.094302
35144	ENSG00000267549.5	AC006116.17	0.10521	0.141336	0	0.398151	0.388028	0	0.67689	1.02537	0.668461	0.136153	0.418041	0.414053	0.18269
35143	ENSG00000267298.1	AC006116.19	0	0.393198	0	0	0	0	0	0.163676	0.258528	0.697165	0	0	0
35151	ENSG00000267606.1	AC006116.21	0.227176	0.673591	0	0	0	1.37298	0.47872	0	0	0	0	0	0.542093
35147	ENSG00000266907.1	AC006116.22	0.10341	0.20215	0	0.036954	0.102503	0.09223	0.701312	0.676185	0.673501	0.105632	0.048759	0	0.305951
35154	ENSG00000267776.1	AC006116.24	0	0.649988	0	0.386974	2.6363	0.783355	1.12272	1.34581	0.048397	1.72735	0.242685	0.359044	0.697607
35132	ENSG00000267454.5	AC006116.25	4.23076	9.7781	8.09871	3.31131	5.25395	8.02861	9.26542	1.34487	1.75668	3.69084	0.71887	1.39571	1.23389
35156	ENSG00000267781.1	AC006116.26	0.348364	0	0	0.768283	0	0	0.887143	0.579797	0.43173	0.804815	0.455289	0	0.269916
35155	ENSG00000267459.1	AC006116.27	0	0.06499	0	1.59715	1.63936	0.671719	0.823074	0.589199	0	1.35996	0.580742	0	0.527124
34607	ENSG00000266958.1	AC006126.3	0	0	0.166268	0	0.178206	0	0.34808	0	0	0.195405	0	0	0.209314
33729	ENSG00000279716.1	AC006128.2	34.2614	3.43984	5.03458	9.35594	6.20687	2.28699	11.974	16.4096	5.95091	3.66341	2.98668	9.1235	8.61195
55043	ENSG00000268355.1	AC006129.1	0	0	0	0	0	0	0	2.85969	1.50095	2.10304	3.13468	17.1074	1.99093
55165	ENSG00000268027.5	AC006129.2	0	0	0	0	0	0	0	1.74304	0	0	0	0.356863	1.03842
55246	ENSG00000280014.1	AC006129.3	0	0	0	0	0	0	0	0	0	0	0	0.158632	0
34451	ENSG00000270164.1	AC006129.4	0.094606	0.127938	0.297238	0.11934	0	0	0	54.1119	2.21182	2.59846	2.58455	54.8217	27.0898
33171	ENSG00000267063.1	AC006130.3	0	0	0	0	0	0	0	0	0	0	0	0	0
55641	ENSG00000267398.1	AC006130.4	0	0	0	0	0	0	0	0	0	0	0	0	0
34618	ENSG00000267757.4	AC006132.1	0.524342	0	0.793225	0.108779	0.134555	1.16396	0	0.500538	3.16261	0	0.343724	0.979433	0.918893
55563	ENSG00000240320.1	AC006133.3	0	0	0	0	0	0	0	0	0	0	0	0	0
55619	ENSG00000278813.1	AC006133.7	0	0	0	0	0	0	0	0	0	0	0	0	0
14638	ENSG00000223770.5	AC006145.4	0	0	0	0	0	0	0	0	0	0	0	0	0
13899	ENSG00000226323.1	AC006150.1	0	0	0	0	0	0	0	0	0	0	0	0	0
57990	ENSG00000234652.1	AC006152.1	0	0	0	0	0	0	0	0	0	0	0	0	0
14690	ENSG00000251154.1	AC006153.3	0	0	0	0	0	0	0	0	0	0	0	0	0
58245	ENSG00000270073.1	AC006156.2	0	0	0	0	0	0	0	0	0	0	0	0	0
58343	ENSG00000236786.1	AC006156.5	0	0	0	0	0	0	0	0	0	0	0	0	0
39014	ENSG00000229163.2	AC006157.1	0.27657	0	0	0	0	0	0	0.28582	0	0	0	0	0.191028
39008	ENSG00000233070.1	AC006157.4	0	0	0	0	0	0.200232	0	5.86333	0.860562	1.94154	3.08813	5.331	1.19237
39009	ENSG00000223600.1	AC006157.5	0	0	0	0	0	0	0	0	0	0	0	0.299797	0
58303	ENSG00000225560.6	AC006158.5	0	0	0	0	0	0	0	0	0	0	0	0	0
57947	ENSG00000188656.8	AC006158.8	0	0	0	0	0	0	0	0	0	0	0	0	0
46620	ENSG00000231210.2	AC006159.3	0	0	0	0	0	0	0	0	0	0	0	0	0
46169	ENSG00000243220.1	AC006159.4	0	0	0	0	0	0	0	0	0	0	0	0	0
15072	ENSG00000235427.1	AC006159.5	0	0	0	0	0	0	0	0	0	1.46588	0	0	0
43215	ENSG00000249488.1	AC006160.4	0	0	0	0	0	0	0	0	0	0	0	0	0
8776	ENSG00000249502.1	AC006160.5	0.242367	0	0	0.820102	0.130239	0.18026	0.275014	0.732212	0.562222	0.281383	0.592884	0	0.235886
43223	ENSG00000283219.1	AC006160.8	0	0	0	0	0	0	0	0	0	0	0	0	0
14113	ENSG00000238090.1	AC006195.2	0.088341	0.394262	0.276169	0	0	0	0	0	0	0	0	0	0.192328
41541	ENSG00000230173.1	AC006196.1	0	0	0	0	0	0	0	0	0	0	0	0	0
42021	ENSG00000229457.1	AC006227.1	0	0	0	0	0	0	0	0	0	0	0	0	0
8736	ENSG00000250896.1	AC006230.3	1.85519	4.06953	5.21859	2.42013	0.183447	1.56535	2.49074	0.177409	0.527127	0.258157	0.378217	1.25103	0.226612
55049	ENSG00000269745.1	AC006262.10	0	0	0	0	0	0	0	0	0	0	0	0	0
55214	ENSG00000277748.1	AC006262.11	0	0	0	0	0	0	0	0	0	0	0	0	0
55483	ENSG00000269729.1	AC006262.4	0	0	0	0	0	0	0	0	0	0	0	0	0
55242	ENSG00000268621.5	AC006262.5	0	0	0	0	0	0	0	0	0	0.203507	0	0	0.531396
55469	ENSG00000268460.1	AC006262.6	0	0	0.076435	0	0	0	0	0	0	0.193127	0	0	0
34940	ENSG00000268316.1	AC006272.2	0.056131	0	0	0	0	0	0	0	0	0	0	0	0
55243	ENSG00000272473.1	AC006273.4	1.09538	0	0.593094	0	0	0.114728	0.231574	0	0	0.199353	0	0	0.117585
33048	ENSG00000267530.2	AC006273.5	8.05971	4.41949	7.98489	0.49546	2.80386	0	1.5883	0.360545	0.236643	1.18498	0	0	0.288116
33173	ENSG00000253392.2	AC006277.2	0.418481	0.276679	0	0.501501	0.897853	0.307008	0.920608	0.700145	0.698424	0.43782	0	1.83323	0.619263
33175	ENSG00000279452.1	AC006277.3	0.932878	0.669492	1.22663	0.786217	1.87531	1.48826	1.72909	2.03562	1.89516	0.833662	0.394489	0.973385	1.40194
42980	ENSG00000251412.1	AC006296.1	0	0	0	0	0	0	0	0	0	0	0	0	0
43137	ENSG00000248425.1	AC006296.2	0	0	0	0	0	0	0	0	0	0	0	0	0
43423	ENSG00000247624.6	AC006296.3	0	0	0	0	0	0	0	0	0	0	0	0	0
14620	ENSG00000226978.1	AC006324.1	0	0	0	0	0	0	0	0	0	0	0	0	0
45949	ENSG00000224042.2	AC006326.2	0	0	0	0	0	0	0	0	0	0	0	0	0
46639	ENSG00000230785.2	AC006326.3	0	0	0	0	0	0	0	0	0	0	0	0	0
46462	ENSG00000230605.1	AC006326.5	0	0	0	0	0	0	0	0	0	0	0	0	0
58252	ENSG00000228786.5	AC006328.1	0	0	0	0	0	0	0	0	0	0	0	0	0
57910	ENSG00000197092.5	AC006328.10	0	0	0	0	0	0	0	0	0	0	0	0	0
58365	ENSG00000233944.1	AC006328.2	0	0	0	0	0	0	0	0	0	0	0	0	0
58256	ENSG00000233652.1	AC006328.3	0	0	0	0	0	0	0	0	0	0	0	0	0
58038	ENSG00000223636.1	AC006328.4	0	0	0	0	0	0	0	0	0	0	0	0	0
58308	ENSG00000172297.7	AC006328.5	0	0	0	0	0	0	0	0	0	0	0	0	0
58169	ENSG00000240450.1	AC006328.6	0	0	0	0	0	0	0	0	0	0	0	0	0
58333	ENSG00000172294.7	AC006328.7	0	0	0	0	0	0	0	0	0	0	0	0	0
58194	ENSG00000239304.1	AC006328.8	0	0	0	0	0	0	0	0	0	0	0	0	0
58340	ENSG00000233619.1	AC006328.9	0	0	0	0	0	0	0	0	0	0	0	0	0
58257	ENSG00000235094.2	AC006335.10	0	0	0	0	0	0	0	0	0	0	0	0	0
58125	ENSG00000242879.1	AC006335.11	0	0	0	0	0	0	0	0	0	0	0	0	0
57984	ENSG00000223744.1	AC006335.13	0	0	0	0	0	0	0	0	0	0	0	0	0
57922	ENSG00000229643.1	AC006335.14	0	0	0	0	0	0	0	0	0	0	0	0	0
58150	ENSG00000238235.1	AC006335.5	0	0	0	0	0	0	0	0	0	0	0	0	0
57952	ENSG00000250204.2	AC006335.6	0	0	0	0	0	0	0	0	0	0	0	0	0
58069	ENSG00000234583.1	AC006335.9	0	0	0	0	0	0	0	0	0	0	0	0	0
58317	ENSG00000227837.1	AC006338.2	0	0	0	0	0	0	0	0	0	0	0	0	0
58253	ENSG00000223978.1	AC006338.3	0	0	0	0	0	0	0	0	0	0	0	0	0
14622	ENSG00000229110.1	AC006355.3	0	0	0	0	0	0	0	0	0	0	0	0	0
58261	ENSG00000215537.3	AC006366.1	0	0	0	0	0	0	0	0	0	0	0	0	0
58020	ENSG00000244000.1	AC006366.3	0	0	0	0	0	0	0	0	0	0	0	0	0
58202	ENSG00000232764.1	AC006366.4	0	0	0	0	0	0	0	0	0	0	0	0	0
58373	ENSG00000226906.1	AC006366.5	0	0	0	0	0	0	0	0	0	0	0	0	0
4081	ENSG00000236213.1	AC006369.2	0	0	0	0	0	0	0	0	0	0	0	0	0
41951	ENSG00000236572.1	AC006369.3	0	0	0	0	0	0	0	0	0	0	0	0	0
15628	ENSG00000234210.1	AC006372.4	0	0	0	0.074237	0	0	0	0	0.04845	0.049561	0	0	0.051549
46332	ENSG00000223872.1	AC006372.5	0	0	0	0	0	0	0	0	0	0	0	0	0.326366
46418	ENSG00000233191.1	AC006372.6	0	0	0	0	0.342085	0	0	0	0	0	0	0	0
46397	ENSG00000235431.1	AC006373.1	0	0	0	0	0	0	0	0	0	0	0	0	0
46572	ENSG00000236610.1	AC006374.2	0	0	0	0	0	0	0	0	0	0	0	0	0
14730	ENSG00000236861.6	AC006378.2	0.750147	0.572021	0	1.4051	1.11315	1.3535	1.83361	0.697903	1.22069	0.930272	0.472918	0.189028	0
46092	ENSG00000231418.1	AC006380.3	0	0	0	0	0	0	0	0	0	0	0	0	0
58320	ENSG00000227166.1	AC006382.1	0	0	0	0	0	0	0	0	0	0	0	0	0
5882	ENSG00000237194.1	AC006385.4	0	0.28288	0.295364	0	0	0	0	0	0	0	0	0	0
58242	ENSG00000236379.2	AC006386.1	0	0	0	0	0	0	0	0	0	0	0	0	0
58325	ENSG00000223641.1	AC006386.2	0	0	0	0	0	0	0	0	0	0	0	0	0
57932	ENSG00000227633.1	AC006386.3	0	0	0	0	0	0	0	0	0	0	0	0	0
43408	ENSG00000248444.1	AC006390.3	0	0	0	0	0	0	0	0	0	0	0	0	0
43613	ENSG00000251638.1	AC006390.4	0	0	0	0	0	0	0	0	0	0	0	0	0
8770	ENSG00000242358.1	AC006427.1	0	0	0	0	0	0	0	0	0	0	0	0	0
8771	ENSG00000248851.1	AC006427.2	0	0	0	0	0.148296	0	0	0	0	0	0	0	0
43600	ENSG00000242209.1	AC006445.6	0	0	0	0	0	0	0	0	0	0	0	0	0
43426	ENSG00000249148.2	AC006445.7	0	0	0	0	0	0	0	0	0	0	0	0	0
43324	ENSG00000246095.2	AC006445.8	0	0	0	0	1.26617	0.634146	1.16481	0.144885	0	0.127776	0.335248	0	0.163613
45950	ENSG00000227489.1	AC006458.3	0	0	0	0	0	0	0	0	0	0	0	0	0
5667	ENSG00000228509.5	AC006460.2	0	0	0	0	0	0	0.085378	0	0	0.263134	0	0	0
4514	ENSG00000228568.1	AC006461.2	0	0	0	0	0	0	0	0	0	0	0	0	0
13857	ENSG00000214998.2	AC006465.4	0	0	0	0	0	0	0	0	0	0	0.184095	0	0
46874	ENSG00000232887.1	AC006466.5	0	0	0	0	0	0	0	0	0	0	0	0	0
46894	ENSG00000232790.2	AC006481.1	0	0.383018	0	0	0.224251	0	0	0	0	0	0	0	0
45929	ENSG00000228675.1	AC006482.1	0	0	0	0	0	0	0	0	0	0	0	0	0
13815	ENSG00000228974.5	AC006483.5	0.654737	0.639447	0	0	0	0	0	0	0	0	0	0	0
13801	ENSG00000237738.1	AC006483.7	0	0	0	0.331283	0	0	0	0	0	0	0	0	0
34483	ENSG00000279539.1	AC006486.10	0.07416	0.094327	0.009243	0.447781	0.258313	0.182111	0.257005	0.846021	0.57958	0.832376	0.945102	0.214208	0.542385
34482	ENSG00000268643.1	AC006486.9	0.005043	0	0	1.51061	0.009719	0	0	0	1.98547	0.006345	0	0	0.00973
43627	ENSG00000251338.1	AC006499.1	0	0	0	0	0	0	0	0	0	0	0	0	0
43477	ENSG00000251278.1	AC006499.2	0	0	0	0	0	0	0	0	0	0	0	0	0
43811	ENSG00000250505.1	AC006499.3	0	0	0	0	0	0	0	0	0	0	0	0	0
43277	ENSG00000250074.1	AC006499.4	0	0	0	0	0	0	0	0	0	0	0	0	0
43416	ENSG00000250573.1	AC006499.5	0	0	0	0	0	0	0	0	0	0	0	0	0
43112	ENSG00000248777.1	AC006499.6	0	0	0	0	0	0	0	0	0	0	0	0	0
43004	ENSG00000251296.1	AC006499.7	0	0	0	0	0	0	0	0	0	0	0	0	0
43238	ENSG00000250040.2	AC006499.8	0	0	0	0	0	0	0	0	0	0	0	0	0
43431	ENSG00000271544.1	AC006499.9	0	0	0	0	0	0	0	0	0	0	0	0	0
4247	ENSG00000224443.1	AC006509.4	0	0	0	0	0	0	0	0	0	0	0	0	0
4248	ENSG00000224058.2	AC006509.7	0.021435	0	0.403392	0	0	0	0	0	0	0	0	0	0
4251	ENSG00000235369.1	AC006509.8	0	0	0	0.046401	0	0	0.385123	0.116948	0.236002	0.859487	0.925897	0	0
22609	ENSG00000284826.1	AC006518.7	0	0	0	0	0	0	0	0	0	0	0	0	0
33165	ENSG00000261342.1	AC006538.1	2.18018	3.94003	5.18639	0.905908	3.62384	3.80882	3.91613	1.2969	1.09125	1.22228	0.128227	0.849107	0.89489
33164	ENSG00000267001.1	AC006538.4	0	0	0	0	0	0	0	0	0	0	0	0	0
33158	ENSG00000276097.1	AC006538.8	0	0	0	0	0	0	0.178427	0	0.338275	0	0.18314	0.591163	0
33926	ENSG00000240673.1	AC006539.2	0.325502	0.775287	0	0	0	0	0.400397	0.319245	0	0	0	0	0.274208
33924	ENSG00000268070.1	AC006539.3	0	0	0	0.146102	0.350492	0	0	0.199626	0.556316	0.191852	0.161734	0	0
55503	ENSG00000269154.1	AC006539.4	0	0	0	0	0	0	0	0	0	0	0	0	0
55504	ENSG00000274033.1	AC006539.6	0	0	0	0	0	0	0	0	0	0	0	0	0
36818	ENSG00000236540.7	AC006547.13	2.93143	2.35681	3.26872	1.62756	2.52128	0.853104	3.11705	10.1968	6.53157	5.66325	8.78727	6.11657	19.8552
36819	ENSG00000268292.1	AC006547.15	0	0	0	0	0	0	0	0	0.000575	0	0	0	0.024991
36830	ENSG00000243762.1	AC006547.8	0	0	0	0	0.183827	0	0	0	0	0	0	0	0
56548	ENSG00000225480.1	AC006548.19	0	0	0	0	0	0	0	0	0	0	0	0	0
56524	ENSG00000270226.1	AC006548.26	0	0	0	0	0	0	0	0	0	0	0	0	0
36724	ENSG00000285045.1	AC006548.29	0	0	0	0	0	0	0	0	0	0	0	0	0
43682	ENSG00000250456.1	AC006552.1	0	0	0	0	0	0.090357	0.093078	0	0	0	0	0	0
43321	ENSG00000279918.1	AC006840.1	0	0	0	0	0	0	0	0	0	0	0	0	0
34835	ENSG00000269194.1	AC006942.4	3.42291	0.840428	1.50269	1.44299	1.56814	0.385061	2.67011	4.33789	3.53621	3.80814	0.604317	5.84058	4.56849
36728	ENSG00000235328.1	AC006946.12	0	0.607985	0	0	0	0.329649	0	0.100421	4.00727	2.29267	1.88473	0	0.42071
36730	ENSG00000235478.4	AC006946.15	0.52164	0.443553	0.462219	0.532941	0.170622	0.193675	0	0.090887	2.09411	0.117816	0	0.285712	0.158012
56516	ENSG00000273203.1	AC006946.16	0.05712	0.076732	0	0	0	0.070134	0.072246	0	0	0	0	0	0
56526	ENSG00000273442.1	AC006946.17	0	0	0	0	0	0	0	0	0	0	0	0	0
31829	ENSG00000229330.2	AC006947.1	0	0	0	0	0	0	0	0	0	0	0	0	0
46394	ENSG00000234457.1	AC006960.5	0	0	0	0	0	0	0	0	0	0	0	0	0
45937	ENSG00000237400.1	AC006960.7	0	0	0	0	0	0	0	0	0.187971	0	0	0	0
14060	ENSG00000235859.5	AC006978.6	11.6951	5.15599	4.11007	11.8837	16.4549	12.7051	16.7471	14.9294	7.97425	7.46611	15.4516	27.0397	11.1196
58316	ENSG00000205936.3	AC006983.2	0	0	0	0	0	0	0	0	0	0	0	0	0
58300	ENSG00000231874.3	AC006986.1	0	0	0	0	0	0	0	0	0	0	0	0	0
58306	ENSG00000187657.6	AC006986.2	0	0	0	0	0	0	0	0	0	0	0	0	0
58081	ENSG00000234950.1	AC006986.4	0	0	0	0	0	0	0	0	0	0	0	0	0
58143	ENSG00000236718.3	AC006987.1	0	0	0	0	0	0	0	0	0	0	0	0	0
58108	ENSG00000243643.1	AC006987.2	0	0	0	0	0	0	0	0	0	0	0	0	0
58093	ENSG00000225685.1	AC006987.3	0	0	0	0	0	0	0	0	0	0	0	0	0
58339	ENSG00000235193.1	AC006987.4	0	0	0	0	0	0	0	0	0	0	0	0	0
58240	ENSG00000235691.1	AC006987.5	0	0	0	0	0	0	0	0	0	0	0	0	0
58147	ENSG00000226975.1	AC006987.6	0	0	0	0	0	0	0	0	0	0	0	0	0
58046	ENSG00000231411.1	AC006987.7	0	0	0	0	0	0	0	0	0	0	0	0	0
58236	ENSG00000226061.1	AC006987.8	0	0	0	0	0	0	0	0	0	0	0	0	0
46749	ENSG00000237709.1	AC006988.3	0	0	0	0	0	0	0	0	0	0	0	0	0
46838	ENSG00000231763.1	AC006988.4	0	0	0	0	0	0	0	0	0	0	0	0	0
58248	ENSG00000227949.1	AC006989.1	0	0	0	0	0	0	0	0	0	0	0	0	0
57937	ENSG00000224518.2	AC006989.2	0	0	0	0	0	0	0	0	0	0	0	0	0
58191	ENSG00000215507.10	AC006991.1	0	0	0	0	0	0	0	0	0	0	0	0	0
57919	ENSG00000235014.1	AC006991.2	0	0	0	0	0	0	0	0	0	0	0	0	0
5889	ENSG00000231063.1	AC006994.1	0.108847	0.261976	0	0	0	0.217971	0	0	0	0.24818	0.429811	0	0.24795
5883	ENSG00000279317.2	AC006994.2	0	0	0	0.353456	0.365576	0.104614	0.159444	0	0	0	0	0	0
14473	ENSG00000274570.4	AC006995.8	0	0	0	0	0	0	0	0	0.097393	0	0	0	0
58288	ENSG00000234620.1	AC006998.1	0	0	0	0	0	0	0	0	0	0	0	0	0
58062	ENSG00000228518.1	AC006999.1	0	0	0	0	0	0	0	0	0	0	0	0	0
14599	ENSG00000225726.1	AC007000.10	0	0.430408	0.859029	0	0.473415	0.381002	0.129884	0.111473	0.800283	0	0	0	0
14598	ENSG00000205482.9	AC007000.12	0.579466	0.408992	0	0.201038	0.142885	0.088296	0.107553	1.00789	0.587432	0.389099	0.201628	0.119107	0.930908
14600	ENSG00000214439.4	AC007000.7	1.97352	0.959012	0.409187	2.86034	0.746334	0.644671	0.63923	1.16986	1.60325	1.50462	1.0584	0.399926	0.47902
14592	ENSG00000241350.1	AC007000.8	0	0	0	0	0	0	0	0	0	0	0	0	0
14595	ENSG00000233448.2	AC007000.9	0	0	0	0	0	0	0	0	0	0	0	0	0
13940	ENSG00000228598.1	AC007001.4	3.88673	0	2.52006	2.38226	0.514537	1.09986	1.14912	0	0	0	0	0	0
14584	ENSG00000231183.3	AC007003.1	0	0	0	0	0	0	0	0	0	0	0	0	0
13870	ENSG00000244239.1	AC007009.1	1.25063	0	0	0	1.90823	0.930369	1.26128	0	0	0	0	1.24963	0.85992
28537	ENSG00000229917.2	AC007014.1	0	0	0.172804	0.138994	0.13546	0	0	0	0	0.142593	0	0	0
8757	ENSG00000249930.1	AC007016.3	0	0	0	0	0	0	0	0	0	0	0	0	0
14068	ENSG00000236460.1	AC007033.2	0	0	0	0	0	0	0	0	0	0	0	0	0
14051	ENSG00000230751.1	AC007036.4	0	0	0	0	0	0	0.356017	0	0	0	0	0	0
14052	ENSG00000251660.1	AC007036.5	0.322098	1.16067	1.13078	0.93948	0.727694	0.723355	0.985778	1.57537	1.49358	0.907642	0.59983	1.05001	0
46384	ENSG00000227017.1	AC007036.6	0	0	0.238303	0	0	0	0	0.692322	0.524885	0	3.25312	0	0.58952
5888	ENSG00000229127.1	AC007038.7	0.477586	0.199245	0.383116	0.137515	0.157013	0	0.427091	1.35516	1.41216	1.21071	0.857661	0.656562	1.23628
4492	ENSG00000258881.6	AC007040.11	0.074068	0	0	0	0.250436	0	0.561534	0	0	0.074513	0	0	0
42005	ENSG00000237751.2	AC007040.5	0.189946	0	0	0	0	0	0	0	0	0	0	0	0
4498	ENSG00000228384.4	AC007040.6	0	0	0	0	0	0.209886	0.864825	0	0.356247	0.363137	0.322646	0	0.002908
4493	ENSG00000239322.1	AC007040.7	0	0	0	0	0	0.162573	0	0	0	0.266678	0	0	0
4499	ENSG00000236469.1	AC007040.8	0	0	0	0	0	0	0	0	0.516255	0	0	0	0
41305	ENSG00000235411.1	AC007041.2	0.065889	0	1.01989	0	0	0	0	0.078688	0	0.162008	0.091038	0.368341	0.346416
40815	ENSG00000232800.1	AC007041.3	0	0	0	0	0	0	0	0	0	0	0	0	0
56611	ENSG00000238125.1	AC007050.11	0	0	0	0	0	0	0	0	0	0	0	0	0
56555	ENSG00000235062.4	AC007050.14	0	0	0	0	0	0	0	0	0	0	0	0	0
36855	ENSG00000236003.1	AC007050.17	0	0	0	0	0	0	0	0	0	0	0	0	0
36856	ENSG00000250261.1	AC007050.18	0	0	0	0	0	0	0	0	0.127878	0	0	0	0
56463	ENSG00000223553.6	AC007050.9	0	0	0.107775	0	0.079723	0	0	0	0	0.032531	0	0	0
56512	ENSG00000234121.1	AC007064.21	0	0	0	0	0	0	0	0	0	0	0	0	0
56826	ENSG00000237835.1	AC007064.22	0	0	0	0	0	0	0	0	0	0	0	0	0
56724	ENSG00000220248.1	AC007064.23	0	0	0	0	0	0	0	0	0	0	0	0	0
56689	ENSG00000237689.1	AC007064.24	0	0	0	0	0	0	0	0	0	0	0	0	0
56863	ENSG00000237358.1	AC007064.25	0	0	0	0	0	0	0	0	0	0	0	0	0
56722	ENSG00000228122.1	AC007064.26	0	0	0	0	0	0	0	0	0	0	0	0	0
56888	ENSG00000283535.1	AC007064.29	0	0	0	0	0	0	0	0	0	0	0	0	0
14575	ENSG00000250614.1	AC007078.4	0	0	0	0	0	0	0	0.376236	0	0.066774	0.522075	0	0
46756	ENSG00000223838.1	AC007091.1	0	0	0	0	0	0	0	0	0	0	0	0	0
4327	ENSG00000233723.7	AC007092.1	3.17015	1.276	1.25646	2.03812	3.83005	1.53219	1.68426	0	0	0.101973	0	0	0
46868	ENSG00000179460.5	AC007095.2	0	0	0	0	0	0	0	0	0	0	0	0	0
4372	ENSG00000226605.1	AC007098.1	0	0	0	0	0	0	0	0	0	0	0	0	0
4594	ENSG00000231172.2	AC007099.1	0	0	0	0	0	0	0	0	0	0	0.076842	0	0
4592	ENSG00000237293.1	AC007099.2	0	0	0	0	0	0	0	0	0	0	0	0	0
43476	ENSG00000251410.1	AC007106.1	0	0	0	0	0	0	0	0	0	0	0	0	0
50849	ENSG00000258148.2	AC007115.3	0	0	0	0	0	0	0	0	0	0	0	0	0
43872	ENSG00000250497.1	AC007126.1	0	0	0	0	0.041933	0	0	0	0	0	0.088563	0	0.108779
13871	ENSG00000229970.3	AC007128.1	0.86572	0.66033	1.18688	0.432408	0.487319	0.729099	0.296263	0	0.158804	0	0	0	0
42049	ENSG00000222030.1	AC007131.1	0	0	0	0	0	0	0	0	0	0	0	0	0
41140	ENSG00000233891.7	AC007131.2	0	0	0	0	0	0	0	0	0	0	0	0	0
33129	ENSG00000267180.1	AC007136.1	0	0	0	0	0	0	0	0	0	0	0	0	0
13855	ENSG00000234718.7	AC007161.5	0	0	0	0.223599	0	0	0	0	0	0	0	0	0
41127	ENSG00000224590.1	AC007163.10	0	0	0	0	0	0	0	0	0	0	0	0	0
41036	ENSG00000234731.2	AC007163.11	0	0	0	0	0	0	0	0	0	0	0	0	0
41144	ENSG00000249177.1	AC007163.12	0	0	0	0	0	0	0	0	0	0	0	0	0
41478	ENSG00000227841.1	AC007163.13	0	0	0	0	0	0	0	0	0	0	0	0	0
5744	ENSG00000237166.1	AC007163.3	0	0	0	0.100347	0	0	0	0	0	0	0	0	0
5747	ENSG00000230408.3	AC007163.6	0	0	0	0	0	0	0.181368	0	0	0.169963	0.352019	0	0
40910	ENSG00000234842.1	AC007163.8	0	0	0	0	0	0	0	0	0	0	0	0	0
41635	ENSG00000227736.1	AC007163.9	0	0	0	0	0	0	0	0	0	0	0	0	0
41229	ENSG00000231815.1	AC007179.1	0	0	0	0	0	0	0	0	0	0	0	0	0
26094	ENSG00000224721.1	AC007182.6	0.075533	2.0206	0	0	0.427254	0.448653	0.895053	0.304522	0.556017	1.22654	0	0	0
40779	ENSG00000214602.3	AC007189.2	0	0	0	0	0	0	0	0	0	0	0	0	0.164032
34626	ENSG00000279407.1	AC007191.4	4.37165	5.38742	6.10124	2.49587	6.09659	2.58023	4.66035	1.45926	2.25463	1.92458	1.41457	0.227676	0.810548
33834	ENSG00000268173.3	AC007192.4	22.1706	0	0	0	0	0	0.035083	21.0589	0	0	18.1658	20.3488	0
33830	ENSG00000269145.2	AC007192.6	0	0	0	0	0	0	0	0	0	0	0	0	0
34651	ENSG00000269124.1	AC007193.10	0.523915	0	0.480398	0.288843	0.901719	0.601557	0.617729	0	0	0.366721	0	0	0
55614	ENSG00000267922.1	AC007193.6	0	0	0	0	0	0	0	0	0	0	0	0	0
34656	ENSG00000269151.1	AC007193.8	0	0	0	0	0	0	0	0	0	0	0	0	0
34655	ENSG00000268810.1	AC007193.9	0	0	0	0	0	0	0	0	0	0	0	0	0
33922	ENSG00000274800.1	AC007204.3	0	0	0	0	0	0	0	0	0	0	0	0	0
35163	ENSG00000269696.1	AC007228.11	0.623765	0.317459	0.487822	0.543198	1.39111	0.873056	1.80003	0.410579	0.815085	1.24037	0.339063	0.433987	0.551329
35160	ENSG00000268352.1	AC007228.5	0	0	0	0	0	0	0	0	0	0	0	0	0
35167	ENSG00000268036.1	AC007228.8	0	0.356216	0	0.30905	0.211187	0.226166	0.417644	0.888602	0.392585	0.119248	0	0.481783	0.244166
35161	ENSG00000268568.1	AC007228.9	0	1.1361	2.07186	0.154903	0.377412	0.149772	0.842335	0	0	0	0.153574	0.892381	0.152472
33494	ENSG00000267544.1	AC007229.3	0.763926	9.23891	10.3658	0.24965	0.726663	1.21176	0.750949	0.657343	1.19039	1.27032	0	0.814833	1.26232
14618	ENSG00000226230.1	AC007237.2	0	0	0	0	0	0	0	0	0	0	0	0	0
4328	ENSG00000231043.3	AC007238.1	0.321906	5.72672	3.30036	0.644743	0.741584	0.287524	0.761779	0.623981	0.440205	0.719619	0.466952	0.319946	0.583901
3791	ENSG00000163009.9	AC007240.1	4.35256	1.0805	2.8974	0.423419	1.52937	0.904824	3.24748	0.714634	3.49214	2.39712	0.443904	0.118242	0
39039	ENSG00000233522.1	AC007241.4	0	0	0	0	0	0	0	0.294232	0	0	0	0	0
41083	ENSG00000231124.1	AC007242.3	0	0	0	0	0	0	0	0	0	0	0	0	0
4130	ENSG00000231312.6	AC007246.3	9.12874	3.76833	11.9017	4.01648	8.9701	7.5175	11.6942	32.4946	26.2647	7.03352	6.00317	70.6548	74.5779
4822	ENSG00000205716.4	AC007248.6	0	0	0.348082	0.515567	0.561079	0	0	0	0	0	0	0	0
41016	ENSG00000236785.1	AC007248.7	0	0	0	0	0	0	0	0	0.226532	0	0	0	0
3794	ENSG00000217258.2	AC007249.3	1.16758	0.315423	0	0.774541	0.854403	1.0724	0.407789	0	0	0	0	0	0.443066
4323	ENSG00000233426.3	AC007250.3	47.4053	71.4396	82.4259	37.8381	57.019	52.8346	51.6077	33.5498	32.0571	26.5072	14.9938	64.589	29.76
40967	ENSG00000225226.1	AC007250.4	0	0	0	0	0	0	0	0	0	0	0	0	0
4834	ENSG00000277527.1	AC007251.2	0	0	0	0	0	0	0	0	0	0	0	0	0
4137	ENSG00000235653.1	AC007253.1	0	0	0	0	0	0	0	0	0	0	0	0	0
4136	ENSG00000227028.6	AC007254.3	0	0	0	0	0.214419	0	0	0.083834	0.265338	0.119588	0.663999	1.16492	0.586006
14040	ENSG00000223813.2	AC007255.8	6.31172	1.59202	1.48486	2.62428	1.30429	0.945421	1.74176	0	0.433634	0.221396	0	0	0
5774	ENSG00000213090.2	AC007256.5	0.058979	0.07923	0	0.037199	0.072507	0	0.110652	0.132141	0.106425	0.084465	0	0	0
4821	ENSG00000226925.1	AC007271.3	0	0	0	0	0	0	0	0	0	0	0	0	0
5762	ENSG00000225695.1	AC007272.2	1.10468	4.74699	5.87259	0.645829	0.913927	1.40349	0.808908	0.51369	1.07901	0.441213	0.772383	0.164599	0.040324
41733	ENSG00000224672.4	AC007272.3	0	0	0	0	0	0	0	0	0	0	0	0	0
58311	ENSG00000238073.1	AC007274.1	0	0	0	0	0	0	0	0	0	0	0	0	0
58086	ENSG00000223422.1	AC007274.2	0	0	0	0	0	0	0	0	0	0	0	0	0
58102	ENSG00000236435.1	AC007274.4	0	0	0	0	0	0	0	0	0	0	0	0	0
57996	ENSG00000236690.2	AC007274.5	0	0	0	0	0	0	0	0	0	0	0	0	0
58153	ENSG00000234795.9	AC007275.1	0	0	0	0	0	0	0	0	0	0	0	0	0
57898	ENSG00000215603.4	AC007275.3	0	0	0	0	0	0	0	0	0	0	0	0	0
14044	ENSG00000223437.1	AC007276.2	0.02861	0	0	0	0	0	0	0.609967	0	0	0	0	0
14045	ENSG00000227855.3	AC007276.5	0.498429	0.438685	0.856348	1.16536	5.72281	5.76213	4.00669	0.683118	2.5449	2.24603	0.584196	0.722171	1.41881
14043	ENSG00000225264.3	AC007276.6	1.59724	2.6975	3.44583	2.71153	8.38502	10.3441	8.63913	0.87713	2.55091	2.86381	1.02151	1.07625	0.802612
5429	ENSG00000214821.4	AC007277.2	0	0	0	0	0	0	0	0	0	0	0	0	0
5430	ENSG00000213981.8	AC007277.3	0	0	0	0.092096	0.31939	0.315557	0.520102	0	0	0.138303	0	0	0
40849	ENSG00000236525.1	AC007278.2	0	0	0	0	0	0	0	0	0.732697	0.070783	0.100562	0	0
41387	ENSG00000234389.1	AC007278.3	0	0	0	0	0	0	0	0.559293	1.46376	0	0	0	0
5780	ENSG00000230799.1	AC007279.2	0.572164	0	0.105224	0.16139	0.119761	0.337307	1.04486	0.214982	1.26878	0.27903	0.505877	0	0
5777	ENSG00000241790.2	AC007282.4	11.1686	6.93633	5.05279	10.297	9.1318	9.99184	10.5574	0.178643	1.32641	7.45497	1.01501	0.038704	1.0029
41860	ENSG00000224299.1	AC007282.6	0	0	0	0	0	0	0	0	0	0	0	0	0
5757	ENSG00000235579.1	AC007283.4	0	0	0	0	0	0	0	0.396324	0.029874	0	0	0.440261	0.242877
5758	ENSG00000234431.2	AC007283.5	0	0	0	0	0	0	0	0	0	0	0	0	0
14048	ENSG00000227014.5	AC007285.6	0.172622	0	0.108542	0	0.189314	0.443215	1.03815	0.824141	0.908327	0.855902	1.24221	0	0.81486
14054	ENSG00000231519.1	AC007285.7	0.065732	0.727765	1.66964	1.48932	0	1.16355	0.350944	0.228696	0	0.65781	0	0	0.341714
33238	ENSG00000267938.1	AC007292.1	0	0	0	0	0.381866	0	0	0	0	0	0	0.099568	0
33239	ENSG00000269318.1	AC007292.3	0.470751	0.303253	0.141143	0.283818	0.862389	1.04352	1.13724	0.443492	2.06859	0.74602	0.776239	1.8022	0.803646
33237	ENSG00000269807.1	AC007292.4	0	0	0	0	0	0	0	0	0.36834	0	0	0	0
33241	ENSG00000267980.1	AC007292.6	4.32029	3.14733	4.01065	4.59036	2.40165	3.44903	1.66308	1.66211	1.87542	3.01541	1.15567	0.733745	2.3487
33235	ENSG00000269425.1	AC007292.7	2.75106	1.52407	4.8005	3.61039	6.15575	5.93757	6.73982	0	1.52567	3.15717	0	0	0
36860	ENSG00000272600.1	AC007308.7	0	0	0	0	0	0	0	0	0	0	0	0	0
14112	ENSG00000224946.1	AC007312.3	0	0	0	0	0	0	0	0	0	0	0	0	0
46444	ENSG00000226046.1	AC007316.3	0	0	0	0	0	0	0	0	0	0	0	0	0
41426	ENSG00000233128.1	AC007317.1	0	0	0	0	0	0	0	0	0	0	0	0	0
4411	ENSG00000172974.11	AC007318.5	114.511	85.9688	85.7987	110.105	96.0709	91.4808	90.0906	50.1855	76.8972	62.2699	56.9004	25.5987	52.7914
5627	ENSG00000224063.5	AC007319.1	1.7081	0.681277	0.74368	0	1.96291	2.29794	4.93911	1.0047	0.629849	0.127284	1.09171	0	0.016428
5631	ENSG00000231739.2	AC007319.2	0.606932	0.411606	0	0.385227	0	0	0	0	0	0	0	0	0
58376	ENSG00000229725.1	AC007322.1	0	0	0	0	0	0	0	0	0	0	0	0	0
58314	ENSG00000251618.1	AC007322.3	0	0	0	0	0	0	0	0	0	0	0	0	0
58238	ENSG00000227444.1	AC007322.5	0	0	0	0	0	0	0	0	0	0	0	0	0
58205	ENSG00000237968.1	AC007322.7	0	0	0	0	0	0	0	0	0	0	0	0	0
58085	ENSG00000231159.1	AC007322.8	0	0	0	0	0	0	0	0	0	0	0	0	0
36773	ENSG00000280418.1	AC007326.10	0	0	0	0.027142	0.013226	0	0	0	0	0	0	0	0
36772	ENSG00000284294.1	AC007326.11	28.0835	6.69777	7.4473	65.3432	24.5139	10.7448	24.4865	0	0.192848	1.52671	0	0	0
36777	ENSG00000283583.1	AC007326.12	0	0	0	0	0	0	0.36672	0	0	0	0	0	0
36770	ENSG00000283809.1	AC007326.13	0	0	0	2.26174	0	0	0	0.151164	0	0	0	0	0
36778	ENSG00000271275.1	AC007326.9	0.689574	0	0	0	0.196979	0.263769	0.040532	0	0	0.364016	0	0	0
14134	ENSG00000229679.1	AC007327.5	0	0	0	0	0	0	0	0	0.065821	0	0	0	0
14133	ENSG00000228770.1	AC007327.6	0	0	0	0	0	0	0	0	0.094125	0	0	0	0
29236	ENSG00000280454.1	AC007347.2	0	0	0	0	0	0	0	0	0	0	0	0	0
46102	ENSG00000229424.1	AC007349.4	0	0	0	0	0	0	0	0	0	0	0	0	0
46056	ENSG00000235728.1	AC007349.5	0	0	0	0	0	0	0	0	0	0	0	0	0
46271	ENSG00000225739.1	AC007349.6	0.111391	0.892856	0.174693	0	0	0.131299	0	0.24582	0	0.141268	0	0	0.135465
46802	ENSG00000230831.1	AC007349.7	0	0	0	0	0	0	0.372985	0	0.328625	0	0	0	0
58145	ENSG00000232475.1	AC007359.1	0	0	0	0	0	0	0	0	0	0	0	0	0
57924	ENSG00000229553.1	AC007359.2	0	0	0	0	0	0	0	0	0	0	0	0	0
58346	ENSG00000236951.5	AC007359.6	0	0	0	0	0	0	0	0	0	0	0	0	0
5819	ENSG00000225216.6	AC007362.3	0	0	0	0	0	0	0.383384	0.59317	0	1.62791	3.29949	0	0.40994
5262	ENSG00000162947.4	AC007364.1	0	0	0	0	0	0	0	0	0	0.661705	0.802637	0	0
41895	ENSG00000233694.5	AC007365.1	0	0	0	0	0	0	0	0	0	0	0	0	0
4398	ENSG00000226756.1	AC007365.3	0.434759	0.350555	0	0	0	0.479023	0.328965	0.936839	1.20227	0.990674	0.624205	0	0.570672
4399	ENSG00000227791.3	AC007365.4	0	0	0	0	0	0	0	0	0	0	0	0	0
58116	ENSG00000238135.1	AC007379.10	0	0	0	0	0	0	0	0	0	0	0	0	0
57938	ENSG00000224151.1	AC007379.11	0	0	0	0	0	0	0	0	0	0	0	0	0
58045	ENSG00000236429.1	AC007379.4	0	0	0	0	0	0	0	0	0	0	0	0	0
58009	ENSG00000249501.1	AC007379.6	0	0	0	0	0	0	0	0	0	0	0	0	0
58186	ENSG00000228193.1	AC007379.7	0	0	0	0	0	0	0	0	0	0	0	0	0
58263	ENSG00000248573.1	AC007379.8	0	0	0	0	0	0	0	0	0	0	0	0	0
57955	ENSG00000230904.1	AC007379.9	0	0	0	0	0	0	0	0	0	0	0	0	0
41080	ENSG00000223929.1	AC007381.2	0	0	0	0	0	0	0	0.260299	0	0	0	0	0
40679	ENSG00000228590.1	AC007381.3	0	0	0	0	0	0	0	0	0.097844	0	0	0	0
5825	ENSG00000227946.1	AC007383.3	4.13215	0.177338	0.48786	0	0	0	0	0	2.20087	0.016054	0	1.23337	1.44433
5831	ENSG00000231955.1	AC007383.4	0	0	0	0	0	0	0	0	0	0	0	0	0
5832	ENSG00000237580.1	AC007383.5	0	0.02941	0	0.119253	0	0.256051	0.044839	0.058501	0	0	0	0	0.092221
42060	ENSG00000159186.4	AC007383.6	0	0	0	0	0	0	0	0	0	0	0	0	0
40874	ENSG00000224070.1	AC007383.7	0	0	0	0	0	0	0	0	0	0	0	0	0
41296	ENSG00000237638.1	AC007386.2	0	0	0	0	0	0	0.070444	0	0	0	0	0.076607	0
4400	ENSG00000227394.1	AC007386.3	0	0.764072	0	0.225034	1.11608	0.294728	1.73656	0.58691	1.16852	0.362607	0	0.344295	0.755388
4403	ENSG00000232613.6	AC007386.4	0	0	0.251228	0.404148	0.152035	0	0	0.57344	0.150348	0.395047	0.136527	0	0
41682	ENSG00000224646.2	AC007387.2	0	0	0	0	0	0	0.334601	0.532704	0	0	0	0	0
4417	ENSG00000237979.1	AC007389.1	0	0	0	0	0	0	0	0	0.174424	0.266125	0	0	0
4418	ENSG00000223739.1	AC007389.2	0	0	0	0	0	0	0	0	0	0	0	0	0
4421	ENSG00000235725.1	AC007389.3	0	0	0	0	0.121063	0	0	0	0	0	0	0	0
4423	ENSG00000214533.3	AC007389.4	0	0	0	0	0	0	0	0	0	0	0	0	0
4095	ENSG00000233159.1	AC007390.4	0.410745	0	0.180789	0.223432	0	0	0	0	0	0	0	0	0
42061	ENSG00000232028.1	AC007391.2	0	0	0	0	0.752594	0	0	0	0	0	0	0.75913	0
41567	ENSG00000232046.6	AC007392.3	0	0	0	0	0.146365	0.213524	0.188484	0.190649	0	0.193064	0	0	0
41183	ENSG00000237179.5	AC007392.4	0	0	0	0	0.405781	0	0	0	0	0	0	0	0
41807	ENSG00000224337.1	AC007394.2	0	0	0	0	0	0	0	0	0	0	0	0	0
5258	ENSG00000223604.1	AC007394.3	0	0	0	0	0	0	0	0	0	0	0	0	0
4485	ENSG00000235035.1	AC007395.3	0	0	0	0	0	0	0	0	0	0	0	0	0
41172	ENSG00000231386.1	AC007395.4	0	0	0	0	0	0	0	0	0	0	0	0	0
41388	ENSG00000228034.1	AC007395.5	0	0	0	0	0	0	0	0	0	0	0	0	0
41726	ENSG00000232688.1	AC007403.1	0	0	0	0	0	0	0	0	0	0	0	0	0
40855	ENSG00000230525.5	AC007403.2	0	0	0	0	0	0	0	0	0	0	0	0	0
40870	ENSG00000223859.1	AC007403.3	0	0	0	0	0	0	0	0	0	0	0	0	0
5432	ENSG00000222033.1	AC007405.2	0	0	0	0.194342	3.19015	3.82083	3.98134	0.086438	0.092667	0.378477	0	0	0
5434	ENSG00000234350.4	AC007405.4	0.414232	0.100586	0	1.06423	3.04643	2.02103	2.92943	0.427437	0.494012	0.454944	0.147773	0	0
5435	ENSG00000128692.8	AC007405.5	56.8845	56.5419	33.5352	40.2942	41.5924	42.1131	32.3589	25.724	35.5404	30.0542	30.6713	9.58239	16.5071
5436	ENSG00000239467.5	AC007405.6	16.2743	7.54862	7.10745	9.45591	20.1798	19.8806	16.0365	1.1885	1.67051	3.22866	0	0	0
5440	ENSG00000235934.1	AC007405.8	0	0	0	0.931144	7.7847	5.28349	4.24573	2.70639	1.87438	2.97235	0.246967	0	0
41383	ENSG00000224173.1	AC007422.1	0	0	0	0	0	0	0	0	0	0	0	0	0
31898	ENSG00000226101.1	AC007461.2	0	0	0	0	0	0	0.171616	0	0	0	0	0	0
3756	ENSG00000226506.5	AC007463.2	2.05282	1.23825	1.27272	1.09128	0.033079	0	0.245514	0	0	0	0	0	0
3759	ENSG00000235665.5	AC007464.1	0.145864	0	0	0.092	0	0.089549	0	0.116692	0	0	0	0	0
53724	ENSG00000283258.1	AC007491.1	0	0	0	0	0	0	0	0	0	0	0	0	0
14128	ENSG00000232736.1	AC007551.2	0	0	0	0	0	0	0.19871	0	0	0	0	0	0
14127	ENSG00000228878.7	AC007551.3	0.203596	0.338929	0.741752	0.415748	0.254746	0.327027	0.476092	2.16897	2.03436	0.268894	0.743273	0.376634	1.01293
41691	ENSG00000235995.1	AC007556.2	0	0	0	0	0	0	0	0	0	0	0	0	0
41617	ENSG00000235321.1	AC007556.3	0	0	0	0	0	0	0	0.338936	1.77006	0	0	0	0.422383
5959	ENSG00000223874.1	AC007557.1	0	0	0	0	0	0	0	0	0	0	0	0	0
5956	ENSG00000237479.1	AC007557.2	0	0	0	0	0	0	0	0	0	0	0	0	0
5957	ENSG00000227021.1	AC007557.3	0	0	0	0	0	0	0	0	0	0	0	0	0
5954	ENSG00000231597.1	AC007557.4	0	0	0	0	0	0	0	0	0	0	0	0	0
6104	ENSG00000235993.1	AC007559.1	0	0	0	0	0	0	0	0	0	0	0	0	0
4270	ENSG00000238165.1	AC007560.1	0.653682	2.6502	0.532412	0	0	0.388635	0	0.378334	0	0.261199	0	0	0.78706
58026	ENSG00000235583.2	AC007562.1	0	0	0	0	0	0	0	0	0	0	0	0	0
58003	ENSG00000237823.1	AC007562.2	0	0	0	0	0	0	0	0	0	0	0	0	0
58171	ENSG00000229709.1	AC007562.3	0	0	0	0	0	0	0	0	0	0	0	0	0
57925	ENSG00000232064.1	AC007562.4	0	0	0	0	0	0	0	0	0	0	0	0	0
57960	ENSG00000225609.1	AC007562.5	0	0	0	0	0	0	0	0	0	0	0	0	0
5958	ENSG00000236295.1	AC007563.1	0	0	0	0	0	0	0	0	0	0	0	0	0
5953	ENSG00000234588.1	AC007563.2	0	0	0	0	0	0	0	0	0	0	0	0	0
5952	ENSG00000229352.1	AC007563.3	0	0	0	0	0.276224	0.193393	0	0	0	0	0	0	0
5950	ENSG00000237930.1	AC007563.4	0	0	0	0	0	0	0	0	0	0	0	0	0
5949	ENSG00000236886.2	AC007563.5	0	0	0	0	0	0.011336	0.596843	0	0	0	0	0	0
14708	ENSG00000244055.1	AC007566.10	0.13534	1.05218	0	0.454149	0.386002	0.570904	0.723344	1.99906	2.66918	3.27762	3.33109	2.82858	2.14283
14705	ENSG00000230927.3	AC007566.11	0.653923	0.968648	0	0	0	0	0	0	0	0	0	0	0.24258
15102	ENSG00000224136.1	AC007568.1	0	0	0	0	0	0	0	0	0	0	0	0	0
22362	ENSG00000203648.3	AC007618.3	0	0	0	0	0	0	0	0	0	0	0	0	0
8216	ENSG00000242539.2	AC007620.3	0.18486	0	0	0	0.073371	0.201446	0.108986	0.201776	0	0	0	0	0
54923	ENSG00000264131.1	AC007631.1	0	0	0	0	0	0	0	0	0	0	0	0	0
46202	ENSG00000235464.1	AC007652.1	0	0	0	0	0	0	0	0	0	0	0	0	0
41793	ENSG00000237322.1	AC007677.1	0	0	0	0	0	0	0	0	0	0	0	0	0
6106	ENSG00000226297.1	AC007677.2	0	0	0	0	0	0	0	0	0	0	0	0	0
41961	ENSG00000213739.3	AC007679.1	0	0	0	0	0	0	0	0	0	0	0	0	0
5820	ENSG00000225610.1	AC007679.3	0	0	0	0	0	0	0	0	0	0	0	0	0
5824	ENSG00000237041.1	AC007679.4	0	0	0	0	0	0	0	0	0	0	0	0	0
4271	ENSG00000231918.1	AC007682.1	0.797213	0.16389	0.485884	0.188554	1.53678	1.77597	1.16895	0	0	0.053576	0	0	0
36841	ENSG00000188280.11	AC007731.1	0.077449	0	0	0.033613	0.033855	0	0	0	0.104208	0	0	0	0
5368	ENSG00000237750.2	AC007740.1	0	0	0	0	0	0	0	0	0	0	0	0	0
58137	ENSG00000226353.1	AC007742.1	0	0	0	0	0	0	0	0	0	0	0	0	0
58327	ENSG00000235521.1	AC007742.10	0	0	0	0	0	0	0	0	0	0	0	0	0
57970	ENSG00000226449.1	AC007742.2	0	0	0	0	0	0	0	0	0	0	0	0	0
58073	ENSG00000225896.1	AC007742.3	0	0	0	0	0	0	0	0	0	0	0	0	0
58215	ENSG00000224166.1	AC007742.4	0	0	0	0	0	0	0	0	0	0	0	0	0
58269	ENSG00000250868.4	AC007742.7	0	0	0	0	0	0	0	0	0	0	0	0	0
57981	ENSG00000224964.1	AC007742.8	0	0	0	0	0	0	0	0	0	0	0	0	0
58335	ENSG00000223555.1	AC007742.9	0	0	0	0	0	0	0	0	0	0	0	0	0
4320	ENSG00000233251.7	AC007743.1	0.684903	0.274669	0.393651	0.219427	0.260789	0.301355	0.730203	0.387558	0	0.729955	0.564211	0.5507	0.098969
5362	ENSG00000236841.7	AC007750.5	0	0	0	0	0	0	0	0	0	0.547827	0.242982	0	1.43159
34098	ENSG00000267213.4	AC007773.2	1.63981	0.677639	2.04047	1.61774	1.53443	2.31136	2.43771	0.272352	0.866315	0.080613	0.435616	0.461535	0.214022
33642	ENSG00000267610.2	AC007787.2	0	0	0	0	0	0	0	0	0	0	0	0	0
33643	ENSG00000279044.1	AC007787.3	0	0	0	0	0	0	0	0	0	0	0	0	0
15294	ENSG00000235967.1	AC007790.3	0	0	0	0	0	0	0	0	0	0	0	0	0
15295	ENSG00000226205.1	AC007790.4	0.112987	0	0	0	0	0	0	0	0	0.269869	0	0	0
33190	ENSG00000280103.1	AC007792.1	0	0	0	0	0	0	0	0	0	0	0	0	0
54974	ENSG00000267617.1	AC007795.1	0	0	0	0	0	0	0	0	0	0	0	0	0
34092	ENSG00000267662.1	AC007796.1	0.196195	0	0.097952	0.328227	0	0	0.385119	0	0	0.546766	0.046165	0	0
14768	ENSG00000231859.1	AC007875.2	0	0	0	0	0	0.359129	1.06446	0	0	0.533842	0	0	0
58041	ENSG00000237427.1	AC007876.1	0	0	0	0	0	0	0	0	0	0	0	0	0
5848	ENSG00000224342.1	AC007879.1	0	0	0	0	0	0	0	0	0	0	0	0	0
5849	ENSG00000234902.6	AC007879.2	0.449456	0	0	0	0	0	0	0	0	0.691941	0.518838	0.968215	0.399919
5851	ENSG00000240440.1	AC007879.3	0	0	0	0	0	0	0.182835	0	0	0.463775	0	0	0
5850	ENSG00000225916.1	AC007879.4	0	0	0	0	0	0	0	0	0	0	0	0	0
5854	ENSG00000223725.6	AC007879.5	0	0.155187	0	0.487154	0.081166	0.130606	0.131709	0.175046	0.383882	0.1424	0.288184	0.895167	0.348782
5855	ENSG00000225064.1	AC007879.6	0	0	0	0	0	0	0	0	0	0	0	0	0
5853	ENSG00000229647.1	AC007879.7	0	0	0	0	0	0	0.255906	0.156233	0	2.90379	0.602842	0.797073	0
41347	ENSG00000234572.1	AC007880.1	0	0	0	0	0.101069	0.099593	0.297341	0.18481	0.198459	0	0	0	0
4488	ENSG00000233870.1	AC007881.4	0	0	1.29519	0	0	0	0.775775	0	0	0.616935	0	0.527778	0.960422
4079	ENSG00000224891.1	AC007899.3	0	0	0	0	0	0	0	0	0	0.402718	0.677372	0.288462	0.306005
8168	ENSG00000224611.1	AC007919.18	0	0	0	0	0	0	0	0	0.174781	0	0	0	0
8174	ENSG00000231384.1	AC007919.19	0	0	0	0	0	0	0	0	0.130529	0	0	0	0.293114
54899	ENSG00000263863.1	AC007948.1	0	0	0	0	0	0	0	0	0	0	0	0	0
52877	ENSG00000259268.1	AC007950.1	0	0	0	0	0	0	0	0	0	0	0	0	0
52763	ENSG00000276651.1	AC007950.2	0	0	0	0	0.08542	0	0.07265	0.028588	0.142932	0	0.076373	0.0446	0
30587	ENSG00000266311.6	AC007952.4	0	0	0	0	0	0	0	0	0	0	0	0	0
30578	ENSG00000228157.4	AC007952.5	0.752908	0.373805	0.420548	1.57199	0.511431	0.415825	0.263088	0.286567	0.812687	0.179453	0.601528	2.52748	0
30585	ENSG00000197665.7	AC007952.6	0.482417	0.722222	0.208646	0.862245	0	0.170131	0	0.075921	0	0	0	0.191224	0.188092
57969	ENSG00000232914.1	AC007965.1	0	0	0	0	0	0	0	0	0	0	0	0	0
58142	ENSG00000233156.1	AC007965.10	0	0	0	0	0	0	0	0	0	0	0	0	0
58258	ENSG00000234888.1	AC007965.11	0	0	0	0	0	0	0	0	0	0	0	0	0
58112	ENSG00000223655.1	AC007965.2	0	0	0	0	0	0	0	0	0	0	0	0	0
57944	ENSG00000230854.1	AC007965.3	0	0	0	0	0	0	0	0	0	0	0	0	0
57901	ENSG00000227635.1	AC007965.4	0	0	0	0	0	0	0	0	0	0	0	0	0
58292	ENSG00000237546.1	AC007965.5	0	0	0	0	0	0	0	0	0	0	0	0	0
57918	ENSG00000227867.1	AC007965.7	0	0	0	0	0	0	0	0	0	0	0	0	0
58022	ENSG00000231716.1	AC007965.8	0	0	0	0	0	0	0	0	0	0	0	0	0
57934	ENSG00000234744.1	AC007965.9	0	0	0	0	0	0	0	0	0	0	0	0	0
5612	ENSG00000226747.6	AC007966.1	0	0.333904	0	0	0.212992	0	0	0	0	0	0	0	0
57907	ENSG00000228207.1	AC007967.2	0	0	0	0	0	0	0	0	0	0	0	0	0
58113	ENSG00000173357.12	AC007967.3	0	0	0	0	0	0	0	0	0	0	0	0	0
58096	ENSG00000230025.1	AC007967.4	0	0	0	0	0	0	0	0	0	0	0	0	0
5443	ENSG00000228507.1	AC007969.3	1.65208	0	0.499811	0.208401	0.58834	1.82041	0.202217	0.351628	0.19233	0.206899	0	0.255093	0.407901
40787	ENSG00000234061.1	AC007969.4	0.267525	0.266735	0	0	0	0	0.529151	0.590806	0	0.780801	0	0	0
5444	ENSG00000233762.3	AC007969.5	27.6087	144.865	174.388	26.0123	53.363	45.0678	52.4727	18.0397	29.9737	22.6932	13.9135	65.7044	19.7248
5890	ENSG00000234281.5	AC007970.1	1.04682	0	0.355692	0.51729	0.515064	0.142277	0.979659	0.80388	0.911085	0.955532	0.651645	0.119362	0.48524
15613	ENSG00000227365.1	AC008060.5	0	0	0	0	0	0	0	0	0	0	0	0	0
46607	ENSG00000218672.1	AC008060.7	0	0	0	0	0	0	0	0	0	0	0	0	0
45979	ENSG00000236544.1	AC008060.8	0	0	0	0	0	0	0	0	0	0	0	0	0
5846	ENSG00000237892.1	AC008062.1	0.783006	0.191118	0	0.225078	0.306078	0.304678	0.098515	0.972509	0.360682	0.595966	0.361901	0.12213	0.380065
5351	ENSG00000230918.1	AC008063.2	0	0	0	0	0	0	0	0.577269	0.712766	0.282482	0	0.36653	4.14217
41908	ENSG00000233397.1	AC008063.3	0	0	0	0	0	0	0	0	0	0	0	0	1.02054
41071	ENSG00000224674.1	AC008063.5	0	0	0	0	0	0	0	0	0	0	0	0	0
5447	ENSG00000224553.1	AC008065.1	0	0	0	0	0	0	0	0	0	0	0	0	0
4623	ENSG00000237031.7	AC008067.2	0	0	0	0	0	0	0	0	0	0	0	0	0
41628	ENSG00000223536.5	AC008069.1	0	0	0	0	0	0	0	0	0	0	0	0	0
40811	ENSG00000224604.1	AC008069.2	0	0	0	0	0	0	0	0	0	0	0	0	0
5313	ENSG00000234890.1	AC008070.1	0	0	0	0	0	0	0	0	0	0	0	0	0
14619	ENSG00000251276.1	AC008071.2	0	0	0	0	0	0	0	0	0	0.052163	0	0	0
40730	ENSG00000228681.1	AC008072.1	0	0	0	0	0	0	0	0	0	0	0	0	0
3898	ENSG00000232642.1	AC008073.7	0.120416	0	0	0.122888	0	0.011798	0.093755	0.335604	0.20905	0.132687	0.163886	0	0.106816
3900	ENSG00000223754.1	AC008073.9	0	0	0	0.279582	0.329846	0	0	0	0.655301	0	0.602082	0	0
4390	ENSG00000223935.1	AC008074.3	0	0	0	0.119834	0	0	0	0	0	0.416987	0	0	0
41609	ENSG00000223863.1	AC008074.4	0	0	0	0	0	0	0	0	0	0	0	0	0
4391	ENSG00000237217.1	AC008074.5	0.319311	0.512349	0	0.417177	0	0	0	0.213275	0.079263	0.106584	0	0	0.200432
36763	ENSG00000280007.1	AC008079.10	0.14833	0.123238	0.14092	0.059381	0.126715	0.070825	0.228829	0.421466	0.109425	0.242114	0.056536	0.088639	0.092841
36753	ENSG00000187979.4	AC008079.9	0	0	0	0.030203	0.039749	0	0	0	0	0	0	0	0
30642	ENSG00000260907.1	AC008088.4	2.27207	2.33418	1.76126	2.43751	8.11646	2.01423	3.54899	0.127076	0	0.125617	0	0.533171	0
36768	ENSG00000215544.6	AC008103.2	0	0	0	0	0	0	0	0	0	0	0	0	0
56462	ENSG00000276095.2	AC008103.3	0	0	0	0	0	0	0	0	0	0	0	0	0
56676	ENSG00000279987.1	AC008103.4	0	0	0	0	0	0	0	0	0	0	0	0	0
56644	ENSG00000197421.9	AC008132.10	0	0	0	0	0	0	0	0	0	0	0	0	0
56714	ENSG00000234764.2	AC008132.12	0.157604	0	0.090938	0	0	0	0	0.179306	0	0	0	0.018065	0
36767	ENSG00000161103.11	AC008132.13	0.27023	0	0.491293	0.29099	0.124719	0	0	0	0	0	0	0	0.050407
56536	ENSG00000239989.1	AC008132.14	0	0	0	0	0	0	0	0	0	0	0	0	0
56582	ENSG00000182824.7	AC008132.15	0	0	0	0	0	0	0	0	0	0	0	0	0
46269	ENSG00000231098.1	AC008154.4	0	0	0	0	0	0	0	0	0	0	0	0	0
46182	ENSG00000229177.1	AC008154.5	0	0	0	0	0	0	0	0	0	0	0	0	0
46858	ENSG00000213237.4	AC008155.1	0	0	0	0	0	0	0	0	0	0	0	0	0
46293	ENSG00000213238.6	AC008155.2	0	0	0	0	0	0	0	0	0	0	0	0	0
46378	ENSG00000232968.1	AC008163.6	0	0	0	0	0	0	0	0	0	0.365116	0	0	0
5827	ENSG00000223890.1	AC008171.1	0	0	0	0	0	0	0	0	0	0	0	0	0
41867	ENSG00000231570.1	AC008173.1	0	0	0	0	0	0	0	0	0	0	0	0	0
5614	ENSG00000231646.5	AC008174.3	0.236686	0	0	0.360877	0.727222	0.357288	0	0.405014	0	0	0	0	0
58331	ENSG00000235059.5	AC008175.1	0	0	0	0	0	0	0	0	0	0	0	0	0
58374	ENSG00000234131.1	AC008175.5	0	0	0	0	0	0	0	0	0	0	0	0	0
58362	ENSG00000224873.1	AC008175.6	0	0	0	0	0	0	0	0	0	0	0	0	0
58072	ENSG00000230814.1	AC008175.7	0	0	0	0	0	0	0	0	0	0	0	0	0
57980	ENSG00000228571.1	AC008175.8	0	0	0	0	0	0	0	0	0	0	0	0	0
58254	ENSG00000230476.1	AC008175.9	0	0	0	0	0	0	0	0	0	0	0	0	0
13988	ENSG00000234800.2	AC008176.2	0	0	0	0	0	0	0	0	0	0	0	0	0
15283	ENSG00000224545.1	AC008264.4	0	0	0	0.553048	0	0	0	0	0	0	0	0	0
46717	ENSG00000214815.2	AC008265.2	0	0	0	0	0	0	0	0	0	0	0	0	0
41777	ENSG00000235584.2	AC008268.1	0	0	0	0	0	0	0	0	0	0	0	0	0
40801	ENSG00000237510.7	AC008268.2	0	0	0	0	0	0	0	0	0	0	0	0	0
4731	ENSG00000232931.5	AC008268.3	2.4399	0.959987	0.735248	1.40044	6.1787	1.99337	10.0373	21.172	17.4655	15.6358	9.16132	28.8526	19.4592
5838	ENSG00000229321.1	AC008269.2	0	0	0	0	0	0	0	0	0	0.348152	0	0	0
41507	ENSG00000231031.6	AC008271.1	0	0	0	0	0	0	0	0	0	0	0	0	0
5327	ENSG00000223642.7	AC008277.1	0	0	0	0	0	0	0	0	0	0.183671	0	0	0
3831	ENSG00000234022.1	AC008278.2	0	0	0.454831	0	0	0	0	0	0	0	0	0	0
41686	ENSG00000224194.1	AC008278.3	0	0	0	0	0	0	0	0	0	0	0	0	0
5912	ENSG00000213917.2	AC008279.1	0	0	0	0	0	0	0	0	0	0	0	0	0
4281	ENSG00000235937.1	AC008280.1	0	0	0	0	0	0	0	0.216027	0	0	0	0	0
4282	ENSG00000233266.1	AC008280.2	0.180772	0.451684	0	2.26266	2.6277	1.72409	1.24143	1.52135	0.980118	0.266885	1.78656	1.87184	0.99812
4283	ENSG00000241114.1	AC008280.3	0	0	0	0	0	0	0	0	0	0	0	0	0
41396	ENSG00000228909.1	AC008281.1	0	0	0	0	0	0	0	0	0	0	0	0	0
11513	ENSG00000251583.1	AC008427.2	0.248972	0.440017	0.385287	0.295219	0	0.145716	0.313852	0.258015	0	0	0.479443	0	0.457348
35036	ENSG00000232324.1	AC008440.10	0	0.22669	0	0.147496	0	0	0.199737	0	0	1.04646	0	0	0
35038	ENSG00000232220.2	AC008440.5	0	0	0	0	0	0.235738	0.039906	0.178333	0.214931	0	0	0	0
44440	ENSG00000213730.3	AC008500.1	0	0	0.12741	0	0	0	0	0	0	0	0	0	0
11436	ENSG00000226272.5	AC008533.1	0	0	0	0	0	0	0	0	0	0	0	0	0
44399	ENSG00000251135.2	AC008565.1	0	0	0	0	0	0	0	0	0	0	0	0	0
10840	ENSG00000251000.1	AC008592.3	0	0	0.274811	0.31301	0.700245	0	0.276654	3.06322	2.1169	1.11019	1.76739	1.11158	1.67606
44526	ENSG00000251409.1	AC008592.4	0	0	0	0	0	0	0	0	0	0	0	0	0.424019
43894	ENSG00000250362.1	AC008592.5	0	0	0	0	0	0	0	0.309159	0	0	0	0	0.253737
10870	ENSG00000213716.3	AC008592.6	0	0	0	0	0	0	0	0	0	0	0	0	0
10869	ENSG00000250955.1	AC008592.7	0	0	0	0	0	0	0	0	1.0391	0	0	0.377947	0
44012	ENSG00000272021.1	AC008592.8	0	0	0	0	0.324973	0.366054	0.375819	0.141619	0.327559	0.385808	0.246413	0	0
11632	ENSG00000253311.2	AC008691.1	0	0	0	0	0	0	0	0	0	0	0	0	0
44336	ENSG00000254336.1	AC008694.2	0	0	0	0	0	0	0	0	0	0	0	0	0
44392	ENSG00000253798.2	AC008694.3	0	0	0	0	0	0	0	0	0	0	0	0	0
11627	ENSG00000249738.9	AC008697.1	0.100695	0	0	0.195295	0.177172	0	0.065273	0.166736	0	0	0.294976	0	0
11630	ENSG00000253298.1	AC008703.1	0	0	0	0	0	0	0	0	0	0	0	0	0
11475	ENSG00000249553.1	AC008728.2	0	0	0	0	0	0	0	0	0	0	0	0	0
55636	ENSG00000237955.1	AC008746.10	0	0	0	0	0	0	0	0	0	0	0	0	0
35062	ENSG00000226696.5	AC008746.11	0	0	0.855586	0	0.172235	0.21823	0	0	0.310082	0.900474	0	0	0
55578	ENSG00000267838.2	AC008746.12	0	0	0	0	0	0	0	0	0	0	0	0	0
35060	ENSG00000227407.1	AC008746.3	0	0	0	0	0	0	0	0	0	0	0.400207	0	0
35063	ENSG00000235681.1	AC008746.5	0	0	0	0	0.03372	0	0	0	0.230973	0.129075	0.02266	0	0.391248
55245	ENSG00000213016.3	AC008746.9	0	0	0	0	0	0	0	0	0	0	0	0	0
55339	ENSG00000237589.1	AC008753.1	0	0	0	0	0	0	0	0	0	0	0	0	0
35033	ENSG00000229000.1	AC008753.2	0.29459	0	0.119106	0.234466	0.12848	0.129181	0.133071	0.118058	0.126565	0	0.273173	0	0
55228	ENSG00000238150.1	AC008753.3	0.133983	0	0.023855	0	0.087064	0	0.547124	0	0.032236	0	0	0	0
55336	ENSG00000269564.1	AC008753.4	1.89343	0	0	0	0.518039	0	0.532974	0.472843	0	0	0	0	0
35035	ENSG00000228323.2	AC008753.6	0.657094	0	0.191843	0	0.327688	0	0	0	1.03146	0	0.323489	0.778703	0.412392
11416	ENSG00000228737.2	AC008781.7	0.556136	0.039847	0.615902	1.50502	0.204275	0	0	0.775887	0.338078	0	0	0.442211	0
10855	ENSG00000248901.1	AC008834.1	0	0	0	0	0	0	0	0	0	0	0	0	0
10854	ENSG00000249101.1	AC008834.2	0	0	0	0	0	0	0	0	0	0	0	0	0
10844	ENSG00000227836.1	AC008850.3	0	0	0	0	0.34067	0	0	0	0	0	0	0	0
10550	ENSG00000229666.1	AC008872.1	1.37331	0	0.924239	1.3767	0.440353	0.456985	0.617632	1.83304	0.706943	0.269794	0.27247	0	1.16108
34742	ENSG00000232871.8	AC008888.7	0.519879	1.16836	0.866246	0.064194	1.19973	1.24836	1.23354	0.188083	0.208699	0.081513	0	0.694356	0.495579
10466	ENSG00000237705.1	AC008937.2	0.263452	0	0	0	0	0	0	0	0.29688	0	0.182409	0	0.223562
10467	ENSG00000225230.1	AC008937.3	0.317997	0.753534	0.762165	0.691195	0.426189	0.438143	1.2602	0.19954	0.214636	0.566607	0.463259	0	0
44104	ENSG00000228650.2	AC008940.1	0	0	0	0	0	0	0	0.233109	0	0.268837	0	0	0.222166
34347	ENSG00000269688.1	AC008982.2	0.85634	0.255895	0.404586	0.407162	0.534127	0	0	0.51331	0.248453	0.228303	0.51173	0	0
55545	ENSG00000275210.1	AC008984.2	0	0	0	0	0	0	0	0.043795	0	0	0	0.121596	0
55353	ENSG00000249654.1	AC008984.4	0	0	0	0	0	0	0	0	0	0	0	0	0
55376	ENSG00000251431.1	AC008984.5	0	0	0	0	0	0	0	0	0	0	0	0	0
55292	ENSG00000250507.1	AC008984.6	0	0	0	0	0	0	0	0	0	0	0	0	0
55008	ENSG00000234436.1	AC008984.7	0	0	0	0	0	0	0	0	0	0	0	0	0
34705	ENSG00000278999.1	AC008985.1	0	0	0.115738	0	0	0	0	0.074645	0	0.094255	0.094555	0	0.070613
34058	ENSG00000267683.1	AC008991.1	0	0	0	0.308895	0	0	0	0	0	0	0	0	0
34087	ENSG00000267636.1	AC008992.1	0.843735	0	0	0	0	0	0.741188	0	0	0	0	0	0
33016	ENSG00000282542.1	AC008993.2	0	0	0	0	0	0.25803	0	0	0.845212	0.271955	0.219166	0	0.23591
55645	ENSG00000282807.3	AC008993.3	0	0	0	0	0	0	0	0	0	0	0	0	0
33049	ENSG00000267751.5	AC009005.2	14.1778	3.07416	10.1312	8.53368	4.09109	2.11486	4.23285	35.257	23.8216	4.6125	0.840353	10.8766	6.39174
11211	ENSG00000271824.1	AC009014.3	0.293153	0.12312	0.297695	0.353341	1.87051	2.63892	2.34966	0	0	0.632563	0	0	0
29324	ENSG00000260345.1	AC009052.12	0	0	0	0	0	0	0	0	0	0	0	0	0
29463	ENSG00000237718.2	AC009095.4	0	0	0	0	0	0	0	0	0	0	0	0	0
53193	ENSG00000231589.1	AC009110.1	0	0	0	0	0.866165	1.39708	0.365946	0	0.351571	0	0	0	0
29673	ENSG00000261248.1	AC009120.10	0	0	0	0	0	0	0	0	0	0	0.316436	0	0
29674	ENSG00000275236.1	AC009120.11	0.02569	0	0	0	0.189038	0	0	0.081468	0	0.144546	0	0.153634	0
29677	ENSG00000239763.2	AC009120.3	1.5008	2.21996	1.77937	1.47741	2.13391	0.681588	3.05705	0.363922	1.63118	2.47707	4.15675	0.551749	0.659713
29669	ENSG00000261404.6	AC009120.4	0.161841	0	0	0	0	0	0.150793	0.094536	0.292627	0.157816	0	0	0
29678	ENSG00000260884.1	AC009120.5	1.88829	0	1.92256	0	0.81703	0.78063	1.69736	0.256031	1.98854	2.34276	2.89226	1.58621	0.91241
29676	ENSG00000259972.2	AC009120.6	8.59361	6.88295	4.96978	7.77256	7.11773	3.00473	12.495	23.762	5.84827	7.06205	8.25047	23.1038	15.858
29672	ENSG00000260471.1	AC009120.8	0	0	0	0	0	0	0	0	0	0	0	0	0
29671	ENSG00000279100.1	AC009120.9	0	0	0	0	0	0	0	0	0	0	0	0	0
28947	ENSG00000238045.9	AC009133.12	18.2109	15.6408	24.3842	11.8074	10.2759	12.4819	19.4969	10.7563	13.0889	7.88061	4.3718	7.01677	22.0083
28946	ENSG00000259952.1	AC009133.15	0	0	0.083426	0	0	1.46676	0	0	0	0	0	0	0
28890	ENSG00000260719.1	AC009133.17	14.5348	4.92385	3.48897	9.04427	5.06501	0.271945	4.96679	0.073148	0.071593	0.127438	0	0	0
28893	ENSG00000275857.1	AC009133.21	0	0	0	0	0	0	0	0	0	0	0	0	0
28886	ENSG00000277669.1	AC009133.22	0	0	0	0	0	0	0	0	0	0	0	0.032016	0
28950	ENSG00000280893.1	AC009133.23	0	0	0	0	0.146856	0.471489	0	0	0	0	0	0	0
28948	ENSG00000280607.1	AC009133.24	0	0	0	0	0	0	0	0	0	0	0	0	0
28588	ENSG00000262116.1	AC009134.1	0	0	0	0	0	0	0	0	0	0	0	0	0
28828	ENSG00000231876.7	AC009158.1	0	0	0	0.034657	0	0	0	0	0	0	0	0	0
53165	ENSG00000237901.1	AC009161.1	0	0	0	0	0	0	0	0	0	0	0	0	0
53705	ENSG00000261282.1	AC009166.3	0	0	0	0	0	0	0	0	0	0	0	0	0
29198	ENSG00000261238.1	AC009166.5	1.48677	0.766663	0	0.512518	0	1.45548	0.710124	0	0	0	0.434721	0	0
29200	ENSG00000280344.1	AC009166.7	0	0	0	0	0.120067	0	0.14537	0	0	0.013409	0	0	0
14147	ENSG00000224101.1	AC009196.1	0	0	0	0	0	0	0	0.151211	0	0	0	0	0
14148	ENSG00000224706.1	AC009196.2	0	0	0	0	0	0	0	0.1139	0	0	0	0	0
40846	ENSG00000237442.3	AC009223.1	0	0	0	0	0.075337	0	0	0	0	0	0	0	0
5289	ENSG00000224675.1	AC009227.2	0.063548	0	0	0	0.030732	0.08449	0	0	0	0	0	0	0
41760	ENSG00000238004.1	AC009227.3	0	0	0	0	0	0	0	0	0	0	0	0	0
3902	ENSG00000242628.5	AC009228.1	0	0	0	0	0	0	0	0	0	0	0	0	0.524445
4093	ENSG00000227770.1	AC009229.4	0	0	0	0	0	0	0	0	0	0	0	0	0
4092	ENSG00000227292.1	AC009229.5	0	0	0	0	0	0	0	0	0.113187	0	0.100976	0	0
4089	ENSG00000229160.1	AC009229.6	0	0	0	0	0	0	0	0.064298	0	0.08217	0.154811	0	0
40861	ENSG00000225619.1	AC009232.2	0	0	0	0	0	0	0	0	0	0	0	0	0
58227	ENSG00000237997.1	AC009233.1	0	0	0	0	0	0	0	0	0	0	0	0	0
58167	ENSG00000232522.1	AC009233.2	0	0	0	0	0	0	0	0	0	0	0	0	0
4267	ENSG00000230327.1	AC009234.1	0.363141	0	0.352273	0.257847	0	0	0	0	0	0	0	0	0
57965	ENSG00000217179.1	AC009235.2	0	0	0	0	0	0	0	0	0	0	0	0	0
39048	ENSG00000217896.2	AC009235.4	0	0	0	0	0	0	0	0	0	0	0	0	0
41304	ENSG00000205054.6	AC009236.1	0	0	0	0	0	0	0	0	0	0	0	0	0
41742	ENSG00000231054.1	AC009236.2	0	0	0	0	0	0	0	0	0	0	0	0	0
41408	ENSG00000233037.2	AC009237.10	0	0	0	0	0	0	0	0	0	0	0	0	0
41692	ENSG00000236431.1	AC009237.11	0	0	0	0	0	0	0	0	0	0	0	0	0
41500	ENSG00000232717.1	AC009237.12	0	0	0	0	0	0	0	0	0	0	0	0	0
41185	ENSG00000230083.1	AC009237.13	0	0	0	0	0	0	0	0	0	0	0	0	0
41402	ENSG00000236026.1	AC009237.14	0	0	0	0	0	0	0	0	0	0	0	0	0
40833	ENSG00000236750.1	AC009237.16	0	0	0	0	0	0	0	0	0	0	0	0	0
41927	ENSG00000235959.1	AC009237.17	0	0	0	0	0	0	0	0	0	0	0	0	0
41469	ENSG00000223917.1	AC009237.2	0	0	0	0	0	0	0	0	0	0	0	0	0
41098	ENSG00000238162.1	AC009237.4	0	0	0	0	0	0	0	0	0	0	0	0	0
41319	ENSG00000237308.1	AC009237.5	0	0	0	0	0	0	0	0	0	0	0	0	0
41199	ENSG00000224719.1	AC009237.6	0	0	0	0	0	0	0	0	0	0	0	0	0
41467	ENSG00000226185.2	AC009237.7	0	0	0	0	0	0	0	0	0	0	0	0	0
41048	ENSG00000229689.3	AC009237.8	0	0.056773	0	0	0	0.056387	0	0	0	0	0	0	0
4726	ENSG00000235129.1	AC009238.5	0	0	0	0	0	0	0	0	0	0	0	0	0
4733	ENSG00000248821.1	AC009238.6	0	0	0	0	0	0	0	0	0	0	0	0	0
41997	ENSG00000227120.1	AC009238.7	0	0	0	0	0	0	0	0	0	0	0	0	0
41454	ENSG00000233275.1	AC009238.8	0	0	0	0	0	0	0	0	0	0	0	0	0
58195	ENSG00000232634.1	AC009239.1	0	0	0	0	0	0	0	0	0	0	0	0	0
58052	ENSG00000228764.1	AC009240.1	0	0	0	0	0	0	0	0	0	0	0	0	0
15332	ENSG00000230383.1	AC009245.3	26.533	42.4965	35.9305	23.8549	35.5646	33.9039	43.3371	18.6181	20.7639	15.5601	8.7631	29.7418	10.7908
14108	ENSG00000236212.1	AC009262.2	0	0	0	0.433401	0	0	0	0	0	0.413798	0	0	0
15336	ENSG00000234639.1	AC009263.2	0.071754	0	0	0	0	0	0.166474	0	0.091999	0	0	0	0
15321	ENSG00000234352.9	AC009264.1	0.078328	0.101084	0.069069	0.059188	0.094672	0.045774	0.410992	0	0.107318	0	0	0	0
15259	ENSG00000226045.1	AC009274.6	0	0.230144	0	0	0	0	0.120784	0.494568	0	0	0	0	0.562242
46617	ENSG00000224375.1	AC009276.4	0	0	0	0	0	0	0	0	0	0	0	0	0
49896	ENSG00000233497.4	AC009294.1	0	0	0	0	0	0	0	0	0	0	0	0	0
5288	ENSG00000230251.1	AC009297.1	0	0.393903	0	0.602141	0	0	0.246429	0	0	0	0	0	0
5344	ENSG00000235724.8	AC009299.2	0	0	0	0.384803	0	0	0	0.272484	0.37971	0.479924	0.609385	0	0
5345	ENSG00000227403.1	AC009299.3	3.24214	3.23815	3.48475	5.31043	2.06387	2.92274	1.24273	5.92623	4.7541	0.656776	0.40533	0.191008	0.705826
5346	ENSG00000225813.1	AC009299.4	0	0.145155	0	0	0	0	0	0	0	0	0	0	0
5348	ENSG00000232320.6	AC009299.5	9.47397	29.1389	38.4085	13.0955	27.7693	27.3532	23.0277	5.15906	11.8128	13.9645	10.4418	3.26875	4.05068
6055	ENSG00000233868.1	AC009302.2	3.87481	18.4807	18.7688	7.06099	4.06959	7.7748	3.39889	5.05178	9.60596	8.73549	4.83855	7.34458	2.05718
6056	ENSG00000226666.1	AC009302.3	0.44339	0.204819	0.087649	0.304156	0.340887	0.061185	0.239231	0	0.263309	0.159483	0.143644	0.093968	0.251536
41973	ENSG00000226331.1	AC009302.4	0	0	0	0	0.071093	0.545311	0.438853	0	0	0	0	0	0
5001	ENSG00000235066.6	AC009303.1	0	0	0	0	0	0	0	0.107263	0.099836	0.2676	0	0	0.121052
5003	ENSG00000279227.1	AC009303.2	2.12072	2.33335	2.53887	1.54375	2.13624	1.3331	2.60439	1.82624	1.95785	4.761	8.37616	0.887254	9.38491
5000	ENSG00000224967.1	AC009303.3	0.029341	0	0	0	0	0.119456	0.524546	0.124766	0.885711	0.498247	0.401972	0	0.126078
4035	ENSG00000234579.1	AC009305.1	0	0	0	0	0	0	0	0	0	0	0	0	0
41907	ENSG00000225911.1	AC009310.1	0	0	0	0	0	0	0	0	0	0	0	0	0
4989	ENSG00000238207.1	AC009312.1	0.74278	0.655818	0	0.820626	0.828453	0.483146	0.136144	0	0	0	0	0	0
5342	ENSG00000224467.1	AC009313.1	0	0	0	0	0	0	0	0	0	0	0	0	0.129468
41910	ENSG00000232337.1	AC009313.2	0	0	0	0	0	0	0	0	0	0	0	0	0
5507	ENSG00000278500.1	AC009336.19	0	0	0	0	0.056939	0.218848	0.259349	0	0	0	0.026456	0.063705	0
5511	ENSG00000226363.3	AC009336.24	0.145474	0	0	0	0.178841	0.178619	0	0	0	0	0	0	0
15275	ENSG00000233287.1	AC009362.2	0	0	0	0	0	0	0	0	0	0	0	0	0
46210	ENSG00000183470.9	AC009365.3	0	0	0	0	0	0	0	0	0	0	0	0	0
46619	ENSG00000225881.1	AC009365.4	0	0	0	0	0	0	0	0	0	0	0	0	0
15614	ENSG00000216895.9	AC009403.2	6.68067	13.4645	9.86609	7.86999	12.1824	7.48565	7.32092	11.2187	15.2783	5.91502	4.94564	10.12	10.7586
4996	ENSG00000236255.1	AC009404.2	5.28484	2.0044	3.02625	2.20388	4.11442	3.4828	6.01906	3.98451	1.64822	1.25917	0.698749	1.11086	1.67381
4998	ENSG00000125631.7	AC009404.5	0.141314	0	0	0	0.249753	0	0.117881	0.129708	0.559213	0.437688	1.27635	0	0
41757	ENSG00000232023.2	AC009410.1	0	0	0	0	0	0	0	0	0	0	0	0	0
42004	ENSG00000228538.5	AC009411.1	0	0	0	0	0	0	0	0	0	0	0	0	0
41279	ENSG00000235537.1	AC009411.2	0	0	0	0	0	0	0	0	0	0	0	0	0
4132	ENSG00000236090.2	AC009413.1	0.323564	1.62457	1.00732	0.306118	0.298335	0.198642	0.204624	0.090769	0.583211	0.626691	0.525073	0.111263	0.10319
4133	ENSG00000236533.1	AC009413.2	0.60762	0	0	0.256065	1.00157	0.751077	1.79724	0	0.488393	1.05783	0	0.560296	1.53633
40915	ENSG00000233752.1	AC009414.1	0	0	0	0	0	0	0	0	0	0	0	0	0
6533	ENSG00000225542.1	AC009429.1	0	0.495645	0	0	0	0	0	0	0	0	0	0	0
13858	ENSG00000234141.1	AC009473.1	0	0.635253	0	0	0	0.144676	0	0.153373	0	0	0	0.324141	0
41785	ENSG00000224071.1	AC009474.1	0	0	0	0	0	0	0	0	0	0	0	0	0
41350	ENSG00000230355.1	AC009474.2	0	0	0	0	0	0	0	0	0	0	0	0	0
40734	ENSG00000230559.1	AC009476.1	0	0	0	0	0	0	0	0	0	0	0	0	0
5148	ENSG00000230450.1	AC009477.6	0.061353	0.165386	0	0	0.301702	0.103456	0.3104	0	0.147613	0.790264	0	0	0
5149	ENSG00000225448.1	AC009477.7	0	0	0	0	0	0	0.050694	0	0.06931	0	0	0	0
5133	ENSG00000284479.1	AC009477.8	0.14648	0	1.16381	0	0	1.00311	0	0	0	0	0	0	0
5578	ENSG00000225258.1	AC009478.1	0	0	0	0	0	0	0	0	0	0	0	0	0
5244	ENSG00000223911.1	AC009480.3	0	0	0	0	0	0	0	0	0	0	0	0	0
40999	ENSG00000229143.1	AC009480.4	0	0	0	0	0	0	0	0	0	0	0	0	0
5460	ENSG00000232292.1	AC009484.1	0	0	0	0	0	0	0	0	0	0	0	0	0
5353	ENSG00000224076.5	AC009487.4	0	0	0	0	0	0	0	0	0	0	0	0	0
5354	ENSG00000251621.1	AC009487.5	0	0	0	0	0	0	0	0	0	0	0	0	0
5357	ENSG00000226121.2	AC009487.6	3.7165	4.71501	4.32131	4.22048	2.78869	4.2838	3.41903	1.43223	3.86659	4.6345	3.0682	0.461371	0.736232
5360	ENSG00000235716.1	AC009487.7	0	0	0	0	0	0	0	0	0	0	0	0	0
58033	ENSG00000226504.1	AC009489.1	0	0	0	0	0	0	0	0	0	0	0	0	0
5961	ENSG00000233143.1	AC009492.1	0	0	0	0	0.179965	0.179741	0	0	0.322189	0	0	0	0
58023	ENSG00000225624.1	AC009494.1	0	0	0	0	0	0	0	0	0	0	0	0	0
57993	ENSG00000216844.1	AC009494.3	0	0	0	0	0	0	0	0	0	0	0	0	0
58044	ENSG00000224482.1	AC009494.4	0	0	0	0	0	0	0	0	0	0	0	0	0
58006	ENSG00000229551.2	AC009494.5	0	0	0	0	0	0	0	0	0	0	0	0	0
5384	ENSG00000235192.1	AC009495.2	2.51023	0.414931	0	0.923135	0.987393	0	0	0.230989	0.193557	0.270908	0.271771	0	0
5386	ENSG00000232411.1	AC009495.3	0.153785	0	0	0	0	0	0	0.388467	0	0	0.178241	0	0
5385	ENSG00000229195.1	AC009495.4	1.32162	0	0	0.31417	0	0	0	0	0	0	0	0	0
41483	ENSG00000237271.1	AC009498.1	0	0	0	0	0	0	0	0	0	0	0	0	0
41583	ENSG00000236681.1	AC009498.2	0	0	0	0	0	0	0	0	0	0	0	0	0
41731	ENSG00000203386.6	AC009499.1	0	0	0	0	0	0	0	0	0	0	0	0	0
40891	ENSG00000237790.1	AC009499.2	0	0	0	0	0	0	0	0	0	0	0	0	0
46387	ENSG00000236748.1	AC009500.2	0	0	0	0	0	0	0	0	0	0	0	0	0
4374	ENSG00000231609.5	AC009501.4	3.59648	0.57947	2.46031	1.48111	30.4034	41.3674	40.109	2.08558	1.62971	23.0367	0.102325	0.648308	0.613543
4369	ENSG00000242412.1	AC009501.5	0.320137	0	0	0.121579	0	0	0.40763	0	0	0	0	0.005303	0
6049	ENSG00000231802.1	AC009502.1	0	0	0	0.227375	0	0	0	0	0	0	0	0	0
6051	ENSG00000223903.1	AC009502.2	0	0	0	0	0	0	0	0	0	0	0	0	0
6050	ENSG00000227308.2	AC009502.4	0	0.073336	0.129291	0.341713	0	0	0	0	0	0	0	0	0
4849	ENSG00000235522.6	AC009505.2	0.101101	0	0	0.128993	0.260212	0.132775	0.024016	0.556824	0.38228	0	0.159249	0	0.146868
41060	ENSG00000234162.1	AC009505.4	0	0	0	0	0	0	0	0	0	0	0	0	0
5331	ENSG00000224152.1	AC009506.1	4.78061	6.94844	6.63739	11.3421	11.7244	12.3219	10.9997	18.2947	13.4177	6.74165	6.35677	9.94571	15.6329
5329	ENSG00000225369.1	AC009506.2	0.094481	0.261664	0	0	0	0	0	0.320959	0.222645	0.583895	0.378893	0	0.307091
46007	ENSG00000227930.1	AC009508.1	0	0	0	0	0	0	0	0	0	0	0	0	0
15326	ENSG00000224469.1	AC009517.2	0	0	0	0	0	0	0	0	0	0	0	0	0
45963	ENSG00000233263.1	AC009518.2	0	0	0	0	0	0	0	0	0	0	0	0	0
46207	ENSG00000236386.1	AC009518.3	0	0	0	0	0	0	0	0	0	0	0	0	0
46181	ENSG00000224865.7	AC009518.4	0	0	0	0	0	0.075816	0.139777	0	0	0	0	0	0
15286	ENSG00000227197.1	AC009518.8	0	0	0	0	0	0	0	0.293449	0.245528	0	0	0	0.21221
14144	ENSG00000178503.6	AC009530.1	0	0	0	0.121444	0	0	0	0	0	0	0	0	0
46724	ENSG00000226063.1	AC009531.2	0	0	0	0	0.316114	0.545458	0.188084	0	0	0	0	0	0
46321	ENSG00000226066.1	AC009541.1	0	0	0	0	0	0	0	0	0	0	0	0	0
15300	ENSG00000231794.5	AC009542.2	0.091736	0	0	0	0	0	0.431437	1.42825	1.44309	0.375667	0.116967	0.388128	0.602619
46430	ENSG00000232053.6	AC009784.3	0	0	0	0	0.24133	0	0	0	0	0	0	0.211366	0.730208
46065	ENSG00000236503.1	AC009784.4	0	0	0	0	0	0	0	0	0	0	0	0	0
52618	ENSG00000235160.1	AC009878.2	0	0	0	0	0	0	0	0	0	0	0	0	0
55114	ENSG00000224730.1	AC009892.10	0	0	0	0	0	0	0	0	0	0	0	0	0
55286	ENSG00000235181.1	AC009892.2	0	0	0	0	0	0	0	0	0	0	0	0	0
55073	ENSG00000238094.1	AC009892.5	0	0	0	0	0	0	0	0	0	0	0	0	0
55580	ENSG00000242856.3	AC009892.8	0	0	0	0	0	0	0	0	0	0	0	0	0
55344	ENSG00000237323.1	AC009892.9	0	0	0	0	0	0	0	0	0	0	0	0	0
13865	ENSG00000229091.3	AC009945.3	0.083414	0	0	0.052964	0	0.10345	0.105856	0.047114	0	0	0.054508	0	0
13866	ENSG00000234356.1	AC009945.4	0	0	0	0	0	0	0	0	0	0	0	0	0
58152	ENSG00000225189.1	AC009947.1	0	0	0	0	0	0	0	0	0	0	0	0	0
58278	ENSG00000230073.1	AC009947.2	0	0	0	0	0	0	0	0	0	0	0	0	0
58360	ENSG00000215540.10	AC009947.3	0	0	0	0	0	0	0	0	0	0	0	0	0
58059	ENSG00000236647.1	AC009947.5	0	0	0	0	0	0	0	0	0	0	0	0	0
5565	ENSG00000237298.9	AC009948.3	7.5217	9.43655	7.1934	13.139	10.4274	12.1275	12.5213	15.7792	10.2149	8.89581	8.15798	7.89879	8.8811
5557	ENSG00000223960.6	AC009948.5	13.3881	11.134	4.82304	22.5771	18.61	22.4934	17.0326	48.8242	38.1805	42.1499	55.1131	17.866	18.0458
5560	ENSG00000238082.1	AC009948.7	1.4699	0.366455	0.180536	0.130793	0.14059	0.740454	1.39629	0.402082	0.651019	0.626945	0.57208	0.55893	0
6110	ENSG00000225963.7	AC009950.2	0.228796	0.096978	0.390512	0	0	0	0.089002	6.28398	3.08846	4.20623	7.22417	0.428504	1.93085
58064	ENSG00000232235.1	AC009952.1	0	0	0	0	0	0	0	0	0	0	0	0	0
57972	ENSG00000224408.1	AC009952.2	0	0	0	0	0	0	0	0	0	0	0	0	0
58114	ENSG00000238154.1	AC009952.3	0	0	0	0	0	0	0	0	0	0	0	0	0
57999	ENSG00000232924.1	AC009952.4	0	0	0	0	0	0	0	0	0	0	0	0	0
41597	ENSG00000228973.1	AC009955.8	0	0	0	0	0.446536	0	0	0	0	0	0	0	0
41333	ENSG00000223619.1	AC009960.1	0	0	0	0	0	0	0	0	0	0	0	0	0
42045	ENSG00000233888.2	AC009960.2	0	0	0	0	0	0	0	0	0	0	0	0	0
41594	ENSG00000233311.1	AC009960.3	0	0	0	0	0	0	0	0	0	0	0	0	0
41372	ENSG00000235433.1	AC009960.4	0	0	0	0	0	0	0	0	0	0	0	0	0
41665	ENSG00000237542.1	AC009960.5	0	0	0	0	0	0	0	0	0	0	0	0	0
41503	ENSG00000241221.2	AC009960.6	0	0	0	0	0	0	0	0	0	0	0	0	0
40816	ENSG00000233134.1	AC009960.7	0	0	0	0	0	0	0	0	0	0	0	0	0
41101	ENSG00000227454.2	AC009960.8	0	0	0	0	0.172457	0	0	0	0	0	0	0	0
5334	ENSG00000230783.1	AC009961.2	0.426344	0	0	0	0.104827	0	0	0	0	0.21973	0	0	0
5333	ENSG00000226266.6	AC009961.3	1.23155	0.211646	2.04377	0.411931	3.4079	0.76307	0.224902	0.401752	0.492777	4.9595	0.984158	0.788463	0.177761
5339	ENSG00000227055.1	AC009961.5	0	0	0	0	0	0	0	0	0	0	0	0	0
5595	ENSG00000213958.2	AC009962.2	0	0.173479	0.393016	0.160737	0	0	0	0.072214	0.146578	0.074399	0	0	0
41800	ENSG00000233494.1	AC009963.3	0	0	0	0	0	0	0	0	0	0	0	0	0
41173	ENSG00000227270.1	AC009963.4	0	0	0	0	0	0	0	0	0	0	0	0	0
41962	ENSG00000237745.1	AC009963.5	0	0	0	0	0	0.287451	0	0	0	0	0	0	0
40958	ENSG00000235325.1	AC009963.6	0	0	0	0	0	0	0	0	0	0	0	0	0
41940	ENSG00000235951.1	AC009965.1	0	0	0	0	0	0	0	0	0	0	0	0	0
41838	ENSG00000234714.1	AC009965.2	0	0	0	0	0	0	0	0	0	0	0	0	0
5422	ENSG00000214369.2	AC009967.3	0.203588	0	0	0	0.213206	0	0.252299	0	0	0.294511	0	0	0
5421	ENSG00000231550.1	AC009967.6	0	0	0	0	0	0	0.216031	0.071985	0	0	0	0	0
41191	ENSG00000234932.2	AC009969.1	0	0	0	0	0	0	0	0	0	0	0	0	0
40954	ENSG00000226213.1	AC009969.2	0	0	0	0	0	0	0	0	0	0	0	0	0
4331	ENSG00000233953.1	AC009970.1	0	0	0	0	0	0	0	0	0.447126	0	0	0	0
6124	ENSG00000231534.1	AC009973.2	0.2802	0	0	0	0	0	0	0	0	0	0	0	0
41516	ENSG00000232625.1	AC009974.11	0	0	0	0	0	0	0	0	0	0	0	0	0
58200	ENSG00000229138.1	AC009976.2	0	0	0	0	0	0	0	0	0	0	0	0	0
58168	ENSG00000226116.1	AC009976.3	0	0	0	0	0	0	0	0	0	0	0	0	0
58338	ENSG00000237558.1	AC009976.4	0	0	0	0	0	0	0	0	0	0	0	0	0
58017	ENSG00000233378.1	AC009976.5	0	0	0	0	0	0	0	0	0	0	0	0	0
57975	ENSG00000224033.1	AC009976.7	0	0	0	0	0	0	0	0	0	0	0	0	0
58015	ENSG00000224485.1	AC009976.8	0	0	0	0	0	0	0	0	0	0	0	0	0
57897	ENSG00000237616.1	AC009976.9	0	0	0	0	0	0	0	0	0	0	0	0	0
58309	ENSG00000230727.1	AC010080.1	0	0	0	0	0	0	0	0	0	0	0	0	0
13931	ENSG00000225000.1	AC010082.2	0	0	0	0	0	0	0	0	0.172876	0	0	0	0
58318	ENSG00000229308.1	AC010084.1	0	0	0	0	0	0.358196	0	1.26797	0	0.377526	0	0.364356	0.372146
57914	ENSG00000226918.1	AC010086.1	0	0	0	0	0	0	0	0	0	0	0	0	0
58177	ENSG00000236615.1	AC010086.5	0	0	0	0	0	0	0	0	0	0	0	0	0
58224	ENSG00000237269.1	AC010086.6	0	0	0	0	0	0	0	0	0	0	0	0	0
57978	ENSG00000233126.3	AC010088.1	0	0	0	0	0	0	0	0	0	0	0	0	0
58083	ENSG00000227251.1	AC010088.2	0	0	0	0	0	0	0	0	0	0	0	0	0
41622	ENSG00000232606.1	AC010090.1	0	0	0	0	0	0	0	0	0	0	0	0	0
14634	ENSG00000233491.7	AC010091.1	0	0	0	0.141383	0.079273	0.150314	0.044112	0.039361	0	0	0	0	0
14635	ENSG00000230196.1	AC010091.4	0	0	0	0	0	0	0	0	0	0	0	0	0
5322	ENSG00000213189.5	AC010093.1	44.6355	73.8009	57.9803	50.1555	41.2744	42.8878	33.4846	22.3467	26.6748	27.811	43.3535	30.398	22.8572
5324	ENSG00000226878.2	AC010093.2	0	0	0	0	0	0	0	0	0	0	0	0	0
41285	ENSG00000233648.1	AC010095.6	0	0	0	0	0	0	0	0	0	0	0	0	0
41721	ENSG00000234597.1	AC010096.1	0	0	0	0	0	0	0	0	0	0	0	0	0
40835	ENSG00000237992.2	AC010096.2	0	0	0	0	0	0	0	0	0	0	0	0	0
41832	ENSG00000237498.2	AC010105.1	0	0	0	0	0	0	0	0	0	0	0	0	0
5391	ENSG00000236107.7	AC010127.3	0	0	0	0.089246	0.352296	0	0	0.045648	0	0.222575	0	0.097313	0.21901
5388	ENSG00000224490.5	AC010127.5	0.103082	0	0	0	0	0	0	0.085498	0	0.043797	0.089345	0.066961	0
39018	ENSG00000235001.3	AC010129.1	1.61428	5.19129	5.90925	1.50855	2.14778	2.3043	1.54076	0.806456	2.87061	1.66235	3.04202	0.907641	1.41983
46630	ENSG00000231539.1	AC010132.10	1.89723	0	0.889123	0	0	0	0	0	0	0	0	0	0
14209	ENSG00000234983.1	AC010132.11	0	0	0	0	0	0	0	0	0	0	0	0	0
14203	ENSG00000229161.2	AC010132.9	0.201229	0	0.150961	0.31815	0.186784	0.241273	0.253662	0.226938	0.119818	0.256041	0	0	0.129211
58352	ENSG00000234529.2	AC010133.1	0	0	0	0	0	0	0	0	0	0	0	0	0
5970	ENSG00000223923.1	AC010136.2	0.50275	0.580451	0.732927	0.487625	0.191703	0	0	0	0	0	0	0	0
41170	ENSG00000213925.3	AC010138.3	0	0	0	0	0	0	0	0	0	0	0	0	0
58321	ENSG00000237195.1	AC010140.1	0	0	0	0	0	0	0	0	0	0	0	0	0
58383	ENSG00000235719.3	AC010141.1	0	0	0	0	0	0	0	0	0	0	0	0	0
58357	ENSG00000169849.8	AC010141.2	0	0	0	0	0	0	0	0	0	0	0	0	0
58225	ENSG00000242393.1	AC010141.4	0	0	0	0	0	0	0	0	0	0	0	0	0
58060	ENSG00000228257.1	AC010141.6	0	0	0	0	0	0	0	0	0	0	0	0	0
57933	ENSG00000227989.1	AC010141.8	0	0	0	0	0	0	0	0	0	0	0	0	0
58163	ENSG00000232620.1	AC010144.1	0	0	0	0	0	0	0	0	0	0	0	0	0
3834	ENSG00000223850.1	AC010145.3	0	0	0	0	0	0.183252	0	0	0	0	0	0	0
3837	ENSG00000226764.2	AC010145.4	0	0	0	0	0	0	0	0	0	0	0	0	0
41640	ENSG00000229568.1	AC010146.1	0	0	0	0	0	0	0	0	0	0	0	0	0
6208	ENSG00000235726.5	AC010148.1	0.140272	0.26654	0.305524	0.072273	0.624035	0.242411	0.804754	0	0	0	0	0	0
6117	ENSG00000250011.1	AC010149.2	0	0	0	0	0	0	0	2.37039	2.53811	1.36923	2.57088	3.17383	1.5681
6119	ENSG00000183022.5	AC010149.3	0.126809	0.653102	0.596619	0.319924	0.777397	0.311402	0	0.217235	0.90817	0.49231	0	0	0
6118	ENSG00000235419.5	AC010149.4	0	0	0	0	0	0	0	0	0	0.132147	0.444923	0	0
3930	ENSG00000218682.1	AC010150.1	0	0	0	0	0	0.188624	0	0	0.295945	0	0	0	0
58294	ENSG00000235412.1	AC010153.2	0	0	0	0	0	0	0	0	0	0	0	0	0
58381	ENSG00000240566.1	AC010153.3	0	0	0	0	0	0	0	0	0	0	0	0	0
58189	ENSG00000235895.1	AC010154.2	0	0	0	0	0	0	0	0	0	0	0	0	0
10984	ENSG00000249249.1	AC010226.4	0.560567	0.54419	0	0.470061	1.71225	2.0271	0.753262	0.76532	2.92798	3.50991	1.68309	2.83632	0.546596
11140	ENSG00000225364.1	AC010240.1	0	0.895267	0	0	0	0	0	0.016194	0.115738	0.379742	0	0	0
11138	ENSG00000235253.1	AC010240.2	0.135333	0	0	0	0	0	0.171171	0	0.162803	0	0	0	0
44001	ENSG00000229738.1	AC010240.3	0	0	0	0	0	0	0	0	0	0	0	0	0
44497	ENSG00000226926.7	AC010423.1	0	0	0	0	0	0	0	0	0	0	0	0	0
10935	ENSG00000214784.4	AC010468.1	0.860958	21.4512	18.351	0.486791	2.81132	1.8569	1.93974	0.630125	1.15097	0.370241	0	0.396265	0.746903
10937	ENSG00000249318.1	AC010468.2	0	0	0	0	0	0	0	0	0	0	0.461776	0	0
44807	ENSG00000250728.1	AC010468.3	0	0	0	0	0	0	0	0	0	0	0	0	0
35056	ENSG00000235081.1	AC010492.2	0	0	0	0	0	0	0	0	0	0	0	0	0
35058	ENSG00000249189.1	AC010492.4	0	0	0	0	0	0	0	0	0	0	0	0	0
55291	ENSG00000240296.1	AC010492.5	0	0	0	0	0	0	0	0	0	0	0	0	0
34137	ENSG00000267219.1	AC010504.2	0.161782	0.148012	0.179853	0.076189	0.061687	0.164393	0.108616	0	0.280894	0.35938	0.210782	0	0
55210	ENSG00000276758.1	AC010518.2	0	0	0	0	0	0	0	0	0	0	0	0	0
55603	ENSG00000240197.1	AC010518.3	0	0	0	0	0	0	0	0	0	0	0	0	0
35224	ENSG00000269304.1	AC010522.1	0	0	0	0.459292	0	0	0.402144	0	0.308454	0.245547	0	0	0
34801	ENSG00000268686.1	AC010524.2	0.213087	0.326702	0.22761	0.283486	0.31241	0.183662	0.950166	0.030114	0	0.266446	0	0	0
34799	ENSG00000268157.1	AC010524.4	0.767348	0.444903	0.319906	0	0	0	0.965997	0	1.17812	0.54272	0	0	0
35123	ENSG00000267117.1	AC010525.4	0.59166	0	0	0.293873	0	0	0.015591	0.36515	1.39681	0	0	0.191584	1.63373
35124	ENSG00000267689.1	AC010525.5	0	0	0	0	0	0	0	0	0	0	0	0	0
29614	ENSG00000261611.5	AC010547.9	8.53814	4.11216	1.67311	3.88574	6.9602	0.473627	5.52371	5.85845	2.38966	2.10426	4.25267	0.075973	3.43852
33027	ENSG00000267443.2	AC010641.1	0	0	0	0	0	0.726451	0	0	0	0	0	0	0
35248	ENSG00000267216.1	AC010642.1	0.575674	1.28593	0.805764	0.621381	0.327678	0.635799	0.391418	0.521455	1.38381	0.629923	0.600761	0.5227	2.13168
35251	ENSG00000269794.1	AC010642.2	0.134441	0.181201	0.095646	0	0	0.018158	0.304941	0	0.07763	0.660542	0.475895	0	0.1715
33785	ENSG00000269095.1	AC010646.3	0	0	0	0	0	0	0	0	0	0	0	0	0
33188	ENSG00000267448.5	AC010649.1	0	0	0	0	0	0	0	0	0	0	0	0	0
46392	ENSG00000232383.1	AC010677.5	0	0	0	0	0	0	0	0	0	0	0	0	0
57942	ENSG00000244246.1	AC010678.1	0	0	0	0	0	0	0	0	0	0	0	0	0
58323	ENSG00000229745.1	AC010678.2	0	0	0	0	0	0	0	0	0	0	0	0	0
58184	ENSG00000225287.1	AC010682.1	0	0	0	0	0	0	0	0	0	0	0	0	0
58332	ENSG00000225256.1	AC010682.2	0	0	0	0	0	0	0	0	0	0	0	0	0
58042	ENSG00000223856.1	AC010682.3	0	0	0	0	0	0	0	0	0	0	0	0	0
58161	ENSG00000235004.1	AC010682.4	0	0	0	0	0	0	0	0	0	0	0	0	0
58276	ENSG00000225326.1	AC010682.5	0	0	0	0	0	0	0	0	0	0	0	0	0
58135	ENSG00000232614.1	AC010682.6	0	0	0	0	0	0	0	0	0	0	0	0	0
57962	ENSG00000223406.1	AC010682.7	0	0	0	0	0	0	0	0	0	0	0	0	0
39017	ENSG00000231341.1	AC010685.1	0.445043	0.215362	0.903313	0	0	0.117095	0	0.306767	0	0.133287	0.114727	0	0.343877
58368	ENSG00000223517.1	AC010723.1	0	0	0	0	0	0	0	0	0	0	0	0	0
3737	ENSG00000242540.2	AC010729.1	0.44084	0.316877	0.357688	0.305393	1.31119	0.92072	1.27121	0	0.163617	0.426192	0.103421	0.180218	0
3738	ENSG00000236106.1	AC010729.2	1.02389	0.927058	0.804174	0.235637	1.29136	1.66133	2.11695	0	0	0.966146	0	0	0
41796	ENSG00000237266.1	AC010729.3	0	0	0	0	0	0	0	0	0	0	0	0	0
5829	ENSG00000228577.1	AC010731.2	0	0.791283	0	0	0	0.789585	1.08791	0	0	1.50033	1.61886	0	0
41679	ENSG00000231653.1	AC010731.3	0	0	0	0	0	0	0	0	0	0	0	0	0
41896	ENSG00000213083.3	AC010731.6	0	0	0	0	0	0	0	0	0	0	0	0	0
41359	ENSG00000228414.6	AC010733.4	0	0	0	0	0	0	0.186156	0	0	0	0	0	0.022776
4334	ENSG00000232713.2	AC010733.5	0.348385	0	1.20587	0.278728	0.918247	0.710714	2.22549	3.6598	6.18047	3.80147	9.22335	1.02178	3.01064
41764	ENSG00000237024.1	AC010733.7	0	0	0	0	0	0	0	0	0	0	0	0	0
4333	ENSG00000237522.1	AC010733.8	0.725079	0.160815	0.207758	0.333104	0	0.325316	1.48622	3.02853	3.7153	3.90701	4.34311	0.445817	1.63685
5222	ENSG00000238065.1	AC010740.1	0	0	0	0	0	0	0	0	0	0	0	0	0
41265	ENSG00000232548.1	AC010744.1	0	0	0	0	0	0	0	0	0	0	0	0	0
41063	ENSG00000226041.1	AC010745.1	0	0	0	0	0	0	0	0	0	0	0	0	0
40964	ENSG00000228876.2	AC010745.2	0	0	0	0	0.092558	0.283759	0.120621	0	0	0	0	0	0
41076	ENSG00000231266.1	AC010745.3	0	0	0	0	0	0	0	0	0	0	0	0	0
42037	ENSG00000232444.1	AC010745.4	0	0	0	0	0	0	0	0	0	0	0	0	0
5702	ENSG00000236977.1	AC010746.2	0	0	0	0	0	0	0	0.175442	0.033033	0.065805	0.08912	0.219761	0.171109
41256	ENSG00000225979.1	AC010746.3	0	0	0	0	0	0	0	0	0	0	0	0	0
5704	ENSG00000213104.3	AC010746.4	0.470691	0	0	0	0	0	0	0	0	0.24316	0.244751	0	0
41959	ENSG00000237824.2	AC010747.2	0	0	0	0	0	0	0	0	0	0	0	0	0
30784	ENSG00000265840.1	AC010761.10	0	0	0	0.19021	0	0	0	0	0	0	0	0	0
30754	ENSG00000265205.1	AC010761.13	0.432279	0.461819	0	0.153243	0	0	0	1.4121	1.80806	1.16275	0.666581	0	0.267351
30780	ENSG00000267729.1	AC010761.14	0.149004	3.83484	0.845493	0	0	0	1.00513	0	0.42759	0	0	0	0
30781	ENSG00000265073.1	AC010761.6	0	0	0	0.25954	0	0	0	0	0	0	0	0	0
30774	ENSG00000264577.1	AC010761.8	20.4974	12.1569	9.49322	8.82784	5.20622	2.51138	4.45667	6.25547	12.0189	5.25257	2.64361	3.5436	2.75322
30783	ENSG00000265474.1	AC010761.9	8.90827	0.587043	0.768676	3.68229	0	0	0.262068	1.22468	0.100808	2.09602	0.440204	0	0
3874	ENSG00000280390.1	AC010872.1	0	0	0	0	0	0	0	0	0	0.304311	0	0	0
58268	ENSG00000235175.1	AC010874.1	0	0	0	0	0	0	0	0	0	0	0	0	0
39035	ENSG00000215414.4	AC010877.1	6.72206	9.27094	10.1748	7.47427	6.52668	3.5903	6.26483	6.11943	7.34317	6.7735	9.9131	4.61224	3.50366
4083	ENSG00000225402.1	AC010878.3	0.228961	0.417081	0.363978	0.387059	0.094464	0.186143	0.195688	0	0.091811	0.098766	0.099755	0.104262	0.099345
39045	ENSG00000228787.1	AC010879.1	0.076082	0.056516	0.080123	0	0	0	0	0	0	0.1029	0	0	0
41209	ENSG00000224400.5	AC010880.1	0	0	0	0	0	0	0	0	0	0	0	0	0
4164	ENSG00000234936.1	AC010883.5	1.90402	0.552256	1.32069	0	0.700173	0.793212	0.772063	3.80387	1.02792	0	0	4.4059	1.19881
4840	ENSG00000224509.2	AC010884.1	0	0	0	1.04137	2.55546	1.00843	1.26155	0	0.052558	0	0	0.349386	0
41407	ENSG00000231035.1	AC010886.1	0	0	0	0	0.261926	0.257121	0.274092	0	0.262447	0	0.281332	0	0
5964	ENSG00000224414.1	AC010886.2	0	0	0	0	0	0	0	0	0	0	0	0	0
5176	ENSG00000226953.7	AC010890.1	1.11905	0.944849	0.938169	0	2.65607	0.684727	1.5069	0.903856	3.16814	1.66664	2.56338	1.32667	0
58027	ENSG00000228379.1	AC010891.2	0	0	0	0	0	0	0	0	0	0	0	0	0
58138	ENSG00000229208.1	AC010891.3	0	0	0	0	0	0	0	0	0	0	0	0	0
5484	ENSG00000226853.2	AC010894.3	1.01456	0.559282	1.99144	5.45389	6.53705	3.98967	3.53002	1.16406	2.75403	3.15314	0	3.02157	3.25663
40944	ENSG00000179997.8	AC010894.4	0	0	0	0	0	0	0	0	0	0	0	0	0
5489	ENSG00000237798.1	AC010894.5	0	0	0	0	0	0	0.553039	1.47997	0	0.449636	0.824585	0	0.921083
5802	ENSG00000233579.1	AC010900.1	0	0	0	0	0	0.275991	0	0	0	0	0	0	0
5811	ENSG00000232479.2	AC010900.2	0.110731	0.840685	0.394676	0.317456	0.56772	1.12836	0.318304	0.141196	0	0.568845	0	0	0
57940	ENSG00000241200.1	AC010902.1	0	0	0	0	0	0	0	0	0	0	0	0	0
41603	ENSG00000213774.3	AC010904.1	0	0	0	0	0	0	0	0	0	0	0	0	0
4874	ENSG00000228551.1	AC010906.1	0	0	0	0	0	0	0	0	0	0	0	0	0
41416	ENSG00000237370.1	AC010907.2	0	0	0	0	0	0.288934	0	0	0	0	0	0	0
40911	ENSG00000188765.7	AC010907.3	0	0	0	0	0	0	0	0	0.37367	0	0	0	0
41473	ENSG00000224661.1	AC010907.5	0.141352	0	0	0	0	0	0	0	0	0	0	0	0
41835	ENSG00000232718.1	AC010907.6	0	0	0	0	0	0	0	0	0	0	0	0	0
4258	ENSG00000232668.1	AC010967.1	0	0	0	0	0	0	0	0	0	0	0	0	0
4256	ENSG00000228033.5	AC010967.2	0	0	0	0	0	0	0	0	0	0	0	0	0
4257	ENSG00000232604.1	AC010967.3	0	0	0	0	0	0	0	0	0	0	0	0	0
40877	ENSG00000188525.3	AC010969.1	0	0	0	0	0	0.078048	0	0	0	0	0	0	0
58105	ENSG00000237447.1	AC010970.1	0	0	0	0	0	0	0	0	0	0	0	0	0
58151	ENSG00000225840.2	AC010970.2	0	0	0	0	0	0	0	0	0	0	0	0	0
46653	ENSG00000234686.1	AC010971.1	0	0	0	0	0	0	0	0	0	0	0	0	0
5171	ENSG00000230065.1	AC010974.3	0	0	0	0	0	0	0	0	0	0.522337	0	0	0
4614	ENSG00000229385.1	AC010975.1	0	0	0	0	0	0	0	0	0	0	0	0	0
4616	ENSG00000230237.1	AC010975.2	0	0	0	0	0	0	0	0	0	0	0	0	0
5064	ENSG00000231731.7	AC010976.2	5.18162	1.61162	1.70296	1.91914	4.30052	1.62529	2.94494	0.744491	2.90023	2.71043	1.83658	0.55741	1.06142
39044	ENSG00000226555.1	AC010979.2	0	0	0	0	0	0	0	0.144885	0	0	0	0	0
41211	ENSG00000237732.9	AC010980.2	0	0	0	0	16.9448	10.9809	23.2797	0	0	18.0777	0.823884	0	0
40785	ENSG00000234199.2	AC010982.1	0	0	0	0	0	0	0	0	0	0.24251	0.172389	0	0
41082	ENSG00000235242.1	AC010982.2	0	0	0	0	0	0	0	0	0	0	0	0	0
41353	ENSG00000235056.1	AC010983.1	0.158635	0	0	0	0	0	0	0	0.187017	0	0	0	0
5108	ENSG00000230646.1	AC010984.3	1.21106	0.975084	0.580496	2.33701	0.849323	0.909939	0.259978	0	0	0	0	0	0.255796
5126	ENSG00000223349.1	AC010984.4	0.062557	0	0	0.558981	0.909968	0	0	0	0	0	0	0	0
41994	ENSG00000235495.1	AC010987.5	0	0	0	0	0	0	0.605196	0	0	0	0	0	0
41447	ENSG00000237013.1	AC010987.6	0	0	0	0	0	0	0	0	0	0	0	0	0
32676	ENSG00000175886.10	AC011139.1	6.76126	13.4875	14.9417	6.88358	9.29405	9.89409	8.659	2.60512	4.6591	2.5407	1.26955	4.27609	2.12012
54408	ENSG00000225582.1	AC011193.1	0	0	0	0	0	0	0	0	0	0	0	0	0
26597	ENSG00000235518.2	AC011196.3	0	0	0	0	0	0.163349	0	0	0	0	0	0	0
54682	ENSG00000225253.1	AC011225.1	0	0	0	0	0	0	0	0	0	0	0	0	0
41157	ENSG00000232089.1	AC011233.2	0	0	0	0	0	0	0	0	0	0	0	0	0
4629	ENSG00000225787.1	AC011236.7	0.246924	0	0.415125	0.327166	0	0	0	0.6	0	0	0.334399	0	0
4634	ENSG00000231134.1	AC011236.8	0.331664	0	0	0	0	0	0.100578	0	0	0	0	0	0
3880	ENSG00000224361.1	AC011239.1	0	0	0	0	0	0	0	0	0	0	0	0	0
3881	ENSG00000279526.1	AC011239.2	0	0.04839	0	0	0	0	0	0	0	0	0	0	0
4159	ENSG00000229695.1	AC011242.5	0	0	0	0	0	0	0	0	0	0	0	0	0
5180	ENSG00000223430.1	AC011243.1	0	0	0	0	0	0	0	0	0	0	0	0	0
4104	ENSG00000213553.4	AC011247.2	196.161	262.651	296.531	234.24	231.067	265.314	242.612	143.739	181.435	88.1246	47.6117	207.47	79.9024
4106	ENSG00000235586.1	AC011247.3	2.42373	0	0	0	1.26855	1.02944	1.59261	1.02884	0.263199	1.51807	0.886815	1.14179	1.19827
13778	ENSG00000236510.1	AC011284.3	0	0	0	0	0	0	0	0	0	0	0	0	0
42040	ENSG00000232328.1	AC011286.1	0	0	0	0	0	0	0	0	0	0	0	0	0
13891	ENSG00000229618.2	AC011288.2	0.060443	0	0.063636	0	0	0	0	0	0	0	0	0	0
46466	ENSG00000227172.2	AC011290.4	0	0	0	0	0	0	0	0	0	0	0	0	0
14176	ENSG00000236015.1	AC011290.5	5.59836	1.60949	1.49203	2.17542	7.18776	4.37687	7.44092	2.30201	3.10196	2.10695	1.43969	0	1.44416
14180	ENSG00000233854.1	AC011292.2	0	0	0	0.797765	0	0.610974	0	0.843748	0	0	0	0	0
58120	ENSG00000234385.1	AC011293.1	0	0	0	0	0	0	0	0	0	0	0	0	0
46345	ENSG00000224519.1	AC011294.2	0	0	0	0	0	0	0	0	0	0	0	0	0
46372	ENSG00000233539.5	AC011294.3	0	0	0	0	0	0.102841	0.105938	0.187971	0	0	0	0	0
58328	ENSG00000237701.1	AC011297.1	0	0	0	0	0	0	0	0	0	0	0	0	0
41712	ENSG00000219159.4	AC011298.2	0	0	0	0	0	0	0	0	0	0	0	0	0
57956	ENSG00000235649.2	AC011302.1	0	0	0	0	0.212426	0.174952	0.15418	0	0.022315	0.182987	0.039696	0	0
5382	ENSG00000233204.1	AC011303.2	0	0	0	0	0	0	0	0	0	0	0	0	0
4318	ENSG00000229805.1	AC011306.1	0	0	0	0	0	0	0	0	0	0	0	0	0
4314	ENSG00000226702.1	AC011306.2	0	0	0	0	0	0	0.458357	0	0	0	0	0	0
46554	ENSG00000227404.1	AC011309.4	0	0	0	0	0	0	0	0	0	0	0.30051	0	0
42738	ENSG00000233487.6	AC011322.1	0	0	0	0	0	0	0.196995	0	0	0	0	0	0
8507	ENSG00000225578.1	AC011322.4	1.57845	1.36778	0	1.20884	0.480498	0	0.801905	1.67012	1.18818	1.76718	1.2328	0	0
8441	ENSG00000230266.1	AC011325.1	0	0	0	0	0	0	0	0	0	0	0	0	0
27017	ENSG00000275601.1	AC011330.13	0.952778	0.055016	0	0.041035	1.48598	0.609629	1.87963	2.10175	1.63635	0.270305	0.333401	1.3635	1.58452
27019	ENSG00000249839.1	AC011330.5	0.20164	0.450228	1.00628	0.496248	0.514253	2.90042	0.618756	0.844313	1.8502	1.1201	0.196883	0.134745	0.641419
27018	ENSG00000224677.1	AC011330.6	2.2466	1.55695	1.86523	1.69256	2.29242	2.56415	1.21407	2.4167	1.92866	2.44429	2.13943	0	1.26837
27021	ENSG00000166763.7	AC011330.8	0.201378	0.049802	0	0.059433	0.056441	0	0.038712	0	0	0	0	0	0.073134
44803	ENSG00000254106.1	AC011366.3	0	0	0	0	0	0	0	0	0	0	0	0	0
43921	ENSG00000253224.1	AC011366.4	0	0	0	0	0	0	0	0	0	0.259259	0	0	0
11318	ENSG00000283602.1	AC011380.8	0	0	0	0	0	0	0	8.41889	9.18986	5.27264	10.8756	5.3652	16.8633
11315	ENSG00000283155.1	AC011380.9	0	0	0	0	0	0	0	0.603975	0.532002	2.78067	1.90443	0.548153	3.59562
11523	ENSG00000248696.1	AC011406.2	0	0	0	0	0	0	0.557462	0	0.530208	0	0	0	0
11199	ENSG00000223539.4	AC011431.1	0	0	0	0	0	0	0	0	0	0	0	0	0
55521	ENSG00000267881.1	AC011513.3	0	0	0	0	0	0	0	0.03255	0	0.03607	0	0	0
55524	ENSG00000268833.1	AC011513.4	0	0	0	0	0	0	0	0	0	0	0	0	0
55638	ENSG00000225370.1	AC011515.2	0	0	0	0	0	0	0	0	0	0	0	0	0
55359	ENSG00000269796.1	AC011516.1	0	0	0	0	0	0	0	0	0	0	0	0	0
55482	ENSG00000268038.1	AC011516.2	0	0	0	0	0	0	0	0	0	0	0	0	0
55290	ENSG00000267204.1	AC011518.1	0	0	0	0	0	0	0	0	0	0	0	0	0
55058	ENSG00000267133.1	AC011518.2	0	0	0	0	0	0	0	0	0	0	0	0	0
55248	ENSG00000267968.1	AC011523.2	0	0	0	0	0	0	0	0	0	0	0	0	0
34057	ENSG00000267528.1	AC011524.1	0	0	0	0.239422	0	0.18459	0	0	0	0	0	0	0
34059	ENSG00000267027.1	AC011524.2	0	0	0	0	0	0	0	0	0	0	0	0	0
55476	ENSG00000267240.1	AC011524.3	0	0	0	0	0	0	0	0	0	0	0	0	0
34088	ENSG00000261400.1	AC011525.2	0	0	0	0	0	0	0	0	0	0	0	0	0
34089	ENSG00000267465.6	AC011525.4	0	0	0	0	0	0	0	0	0	0	0	0	0
54984	ENSG00000267107.6	AC011526.1	0	0	0	0	1.23194	0.673127	0.648723	0.052529	0	0	0.060977	0.257986	0.423952
34635	ENSG00000268434.5	AC011530.4	0.181944	0.451224	0.628092	0.120305	0.048647	0.128222	0.279656	0	0.002411	0.23488	0	0.10534	0
34669	ENSG00000268423.4	AC011551.3	0	0	0	0.408573	0	0	0.429581	0.177445	0	0	0	0.057398	0
33069	ENSG00000279753.1	AC011558.5	0	0	0	0	0	0	0	0	0	0	0	0	0
42295	ENSG00000234661.2	AC011609.3	0	0	0	0	0	0	0	0	0	0.271212	0	0	0
15281	ENSG00000223436.1	AC011625.1	0	0	0	0	0	0	0	0	0	0	0	0	0
52874	ENSG00000259252.1	AC011648.1	0	0	0	0	0	0	0	0	0	0	0	0	0
56686	ENSG00000274044.4	AC011718.2	0	0	0	0	0	0	0	0	0	0	0	0	0
56845	ENSG00000276874.1	AC011718.3	0	0	0	0	0	0	0	0	0	0	0	0	0
56488	ENSG00000273643.1	AC011718.4	0	0	0	0	0	0	0	0	0	0	0	0	0
5808	ENSG00000204196.5	AC011737.2	79.3553	180.127	173.679	61.4295	63.4041	60.884	62.8196	44.6119	49.2012	26.6912	21.964	78.0229	41.3298
14220	ENSG00000231638.1	AC011738.4	0.99031	0.402913	1.05462	0.157575	0	0.067277	0.140054	0	0	0	0	0	0
41441	ENSG00000145835.6	AC011740.3	0	0	0	0	0	0	0	0	0	0	0	0	0
3933	ENSG00000231655.1	AC011742.3	0	0	0	0	0	0	0	0	0	0	0.353949	0	0
3934	ENSG00000214465.3	AC011742.4	0	0	0	0	0	0	0	0.229989	0.075998	0.214312	0	0.322808	0
3935	ENSG00000227133.1	AC011742.5	0	0	0	0.268625	0	0	0	0	0	0	0	0	0
3757	ENSG00000231435.1	AC011747.3	0	0	0	0	0	0	0	0.264947	0.18936	0	0	0	0
3758	ENSG00000236008.1	AC011747.4	0	0.568259	0	0	0	0.090613	0.046671	0.148215	0.076372	0	0.023951	0	0
41297	ENSG00000225642.1	AC011747.5	0	0	0	0	0	0	0	0	0	0	0	0	0
41049	ENSG00000231083.1	AC011747.6	0	0	0	0	0	0	0	0	0	0	0	0	0
3762	ENSG00000235092.5	AC011747.7	0.325249	0	0	0.531542	4.03861	1.52457	3.49984	2.94408	1.45959	1.61504	0.365688	0.141366	0.319049
41728	ENSG00000231204.5	AC011752.1	0	0	0	0	0	0	0	0	0	0	0	0	0
4891	ENSG00000175701.10	AC011753.3	48.5953	23.3371	27.9689	31.3482	26.2116	27.1198	24.9419	25.3488	35.2088	11.0871	18.5269	82.7944	71.8013
4880	ENSG00000230696.1	AC011753.5	0	0	0	0	0	0	0	0	0	0.257816	0	0	0
40841	ENSG00000230603.1	AC011753.6	0	0	0	0	0	0	0	0	0	0	0	0	0
41534	ENSG00000231099.1	AC011753.7	0	0	0	0	0	0	0	0	0	0	0	0	0
4612	ENSG00000224879.1	AC011754.1	0	0	0	0	0	0	0	0	0	0	0	0	0
6642	ENSG00000234073.1	AC011816.1	0	0	0	0	0.183591	0	0	0.335147	0.359298	0	0.581619	0	0
42773	ENSG00000236165.1	AC011816.3	0.142886	0	0.141949	0	0	0	0.519908	0	0.92172	1.017	1.44769	0.427249	0.396247
6648	ENSG00000224858.5	AC011816.4	1.22086	6.79434	2.47344	3.91911	12.9546	6.76256	8.39576	6.02776	5.80689	8.32281	10.4263	7.65466	22.3998
41491	ENSG00000226806.1	AC011893.3	0	0	0	0	0	0	0	0.098276	0.27955	0	0.1137	0	0
40778	ENSG00000228505.5	AC011897.2	0	0	0	0	0	0	0	0	0	0	0	0	0
15637	ENSG00000231980.1	AC011899.10	0	0	0	0	0	0	0	0	0	0	0	0	0
15635	ENSG00000233038.5	AC011899.9	0	0	0	0	0.046602	0	0	0	1.14742	0	0.049212	0	10.6804
41654	ENSG00000214025.2	AC011901.1	0	0	0	0	0	0	0	0	0	0	0	0	0
41536	ENSG00000224612.1	AC011901.2	0	0	0	0	0	0	0	0	0	0	0	0	0
31968	ENSG00000228007.1	AC011933.2	0	2.49404	5.37661	0.487042	1.0888	1.03131	1.14161	0.254628	0.988014	0	0	0.757003	0.792802
41569	ENSG00000237720.1	AC011995.1	0	0	0	0	0	0	0	0	0	0	0	0	0
41411	ENSG00000228391.1	AC011995.3	0	0	0	0	0	0	0	0	0	0	0	0	0
5179	ENSG00000232474.1	AC011996.1	0	0	0	0	0	0	0	0	0	0	0	0	0
5712	ENSG00000222017.1	AC011997.1	0.07901	0.40347	0.239615	0.088371	0	0	0	0	0	0	0	0	0
5547	ENSG00000236664.1	AC011998.1	0	0	0	0	0	0	0	0	0	0	0	0	0
5549	ENSG00000229744.1	AC011998.2	0	0	0	0	0	0	0	0	0	0	0	0	0
5548	ENSG00000213962.2	AC011998.3	0	0.073364	0	0.137324	0.073162	0	0	0	0	0	0	0	0.066658
5552	ENSG00000227241.1	AC011998.4	0	0	0	0	0	0	0	0	0	0	0	0	0
5551	ENSG00000249909.1	AC011998.5	0	0	0	0	0	0	0	0	0	0	0	0	0
41688	ENSG00000214070.3	AC011999.1	0	0	0	0	0	0	0	0	0.191579	0	0	0	0
58067	ENSG00000239533.6	AC012005.2	0	0	0	0	0	0	0	0	0	0	0	0	0
58310	ENSG00000225491.1	AC012005.3	0	0	0	0	0	0	0	0	0	0	0	0	0
57971	ENSG00000224827.1	AC012005.4	0	0	0	0	0	0	0	0	0	0	0	0	0
58043	ENSG00000248792.1	AC012005.5	0	0	0	0	0	0	0	0	0	0	0	0	0
58121	ENSG00000233740.1	AC012005.6	0	0	0	0	0	0	0	0	0	0	0	0	0
40768	ENSG00000227047.1	AC012065.4	0	0	0	0	0	0	0	0	0	0	0	0	0
3870	ENSG00000233416.1	AC012065.5	0	0	0.871697	0	0.461552	0	0	0.243987	0	0.196968	0.92023	0	0.334697
3869	ENSG00000231948.2	AC012065.6	0	0.019408	0	0	0.283879	0	0	0.073196	0.438731	1.39847	0.857073	0.376335	0.693432
5279	ENSG00000213197.3	AC012066.1	0	0	0	0	0.04622	0	0	0.244338	0.243101	0	0	0	0.59751
58282	ENSG00000232583.1	AC012068.2	0.480331	0	0	0	0.432029	0	0	0	0	0.41079	0	0	0
3922	ENSG00000235072.2	AC012074.2	1.03788	0.708111	0.712625	0.66273	0.494314	0.25846	0.773478	0.906304	0.444309	0.52714	0.469252	2.10576	7.20655
41546	ENSG00000231722.1	AC012075.1	0	0	0	0	0	0	0	0	0	0	0	0	0
41946	ENSG00000235519.2	AC012075.2	0	0	0	0	0	0	0	0	0	0	0	0	0
57983	ENSG00000225653.1	AC012078.1	0.10521	0	0	0	0	0	0	0	0	0	0	0	0
57986	ENSG00000218410.1	AC012078.2	0	0	0	0	0	0	0	0	0	0	0	0	0
58014	ENSG00000229518.1	AC012078.3	0.568356	0	0	0	0	0	0	0	0	0.506084	0	0	0
6545	ENSG00000233544.1	AC012087.1	0	0	0	0	0	0	0	0	0	0	0	0	0
6542	ENSG00000228791.7	AC012087.2	0	0	0.210321	0	0	0	0	0.104477	0.223319	0	0	0	0.35166
32630	ENSG00000228835.1	AC012123.1	0.211519	0.396548	0.295171	0.31638	0.909928	0.434896	0.586721	0	0	1.40049	0	0	0
30190	ENSG00000234327.7	AC012146.7	17.9996	19.0596	26.1	9.05703	15.9406	13.3808	15.9777	5.92809	15.3834	4.31878	1.38233	11.5777	7.88406
6588	ENSG00000235904.2	AC012262.1	0.319671	0	0	0	1.1243	0.271316	2.03466	0	0	0.473738	0.128874	0	0
6211	ENSG00000235529.1	AC012305.1	0	0.99087	0.962916	0.614765	0.603858	0.751874	1.37272	0	0	0	0	0.33781	0
41683	ENSG00000204399.3	AC012306.2	0	0	0	0	0	0	0	0	0	0	0	0	0
41313	ENSG00000228873.1	AC012307.2	0	0	0	0	0.516105	0	0.335916	0	0	0	0	0	0
4741	ENSG00000204685.6	AC012307.3	5.51416	3.91096	3.40022	5.35506	7.56796	5.82239	5.37582	8.26321	10.3374	7.74472	5.40246	12.6962	7.14754
34284	ENSG00000226686.7	AC012309.5	0.700371	1.97679	0.451091	0.272637	2.62311	1.39847	2.78399	0.151311	0	0.46699	0	0	0
35053	ENSG00000224579.1	AC012314.19	0	0	0	0	0	0	0	0	0	0	0	0	0
55294	ENSG00000223660.1	AC012314.20	0	0	0	0	0	0	0	0	0	0	0	0	0
35048	ENSG00000237017.1	AC012314.8	0.09805	0	0	0.148091	0.092735	0.095027	0	0.132027	0.094361	0.149556	0.047861	0.107891	0.049364
28807	ENSG00000224310.1	AC012317.1	0	0	0	0	0	0	0	0	0	0	0	0	0
33699	ENSG00000224543.4	AC012318.3	7.13276	14.8381	20.6145	4.72271	10.3853	12.6062	8.35882	6.42114	11.5467	10.5772	13.8565	10.5585	8.721
29382	ENSG00000261028.1	AC012322.1	0	0	0	0	0	0	0	0	0	0	0	0	0
40693	ENSG00000225156.2	AC012354.6	0.060736	0	0	0	0.805443	0.521522	0.931555	0	0	0.667564	0	0	0
41320	ENSG00000231848.1	AC012354.8	0	0	0	0	0	0	0	0	0	0	0	0	0
4299	ENSG00000227799.1	AC012358.4	2.06835	0.472176	1.38393	0.523653	1.18993	1.46233	1.52557	3.77006	2.00064	0.888845	1.21086	2.28579	1.28367
4298	ENSG00000203327.2	AC012358.7	0.3916	0	0	0.437938	0.326557	0	0.448673	1.3166	1.15004	0.478309	0.350187	0.368073	1.14286
4308	ENSG00000240401.8	AC012358.8	0.029728	0.538555	0.025887	0.17456	0.489149	0.6778	0.18582	1.13227	1.10572	0.469213	0.986045	0.275424	0.636823
4839	ENSG00000235319.1	AC012360.4	0.4831	0	0	0.30521	0.29745	0.289795	0.649229	0	0.483838	0	0	0	0
4846	ENSG00000238273.3	AC012360.6	0.165968	0.482607	0	0	0	0	0	0.089525	0	0.3536	0	0	0
41339	ENSG00000236436.1	AC012361.1	0	0	0	0	0	0	0	0	0	0	0	0	0
5872	ENSG00000213081.3	AC012362.3	0	0	0	0	0	0	0	0	0	0	0	0	0
5025	ENSG00000243104.1	AC012363.10	0.128347	0	0	0	0	0	0	0	0	0.053736	0	0	0
5026	ENSG00000234065.2	AC012363.11	0	0	0	0.15137	0	0.294675	0	0	0.043787	0.155289	0	0	0
5027	ENSG00000223549.1	AC012363.12	0	0	0	0	0.064021	0.324749	0.406831	0	0	0.066197	0	0	0
41294	ENSG00000235840.1	AC012363.13	0	0	0	0	0	0	0	0	0	0	0	0	0
5020	ENSG00000224789.1	AC012363.4	0	0	0	0	0.720966	0	0	0	0.219941	0	0	0	0.25469
5022	ENSG00000236878.1	AC012363.7	0	0	0	0	0.595589	0.302465	0.623144	0.264442	0	0.318787	0	0.33883	0
5023	ENSG00000227788.1	AC012363.8	0	0	0.331713	0	0.389763	0.291734	0.696194	0.004747	0.166569	0	0	0	0.04407
5024	ENSG00000233286.1	AC012363.9	0	0	0	0	0	0	0	0.268314	0	0	0	0	0
41724	ENSG00000230158.1	AC012365.1	0.171659	0	0	0	0	0	0.433509	0	0	0.222144	0	0	0
41905	ENSG00000230950.1	AC012365.2	0	0	0	0	0.1924	0	0.18607	0	0	0	0	0	0
41689	ENSG00000228898.1	AC012365.3	0	0	0	0	0	0	0	0	0	0	0	0	0
4385	ENSG00000228079.2	AC012368.1	0.118718	1.03781	0	0	0	0	0	0.245528	0.213863	0.330374	0.312374	0	0
4388	ENSG00000230923.1	AC012368.2	0	0.036012	0	0	0	0	0	0	0	0	0	0.066923	0
4414	ENSG00000232693.2	AC012370.2	0	0	0	0	0	0	0	0	0	0	0	0	0
4416	ENSG00000234255.8	AC012370.3	0	0	0	0.129428	0.151373	0	0	0	0	0	0	0	0
4949	ENSG00000243389.1	AC012442.5	0	0	0	1.62335	2.84898	2.46275	1.7167	0	0.538524	0	0	0.475532	0.722675
4950	ENSG00000228251.1	AC012442.6	0.788468	0	0	0	0.378981	0	1.24644	0.222548	0.168116	0	0	0.424019	0.441029
40691	ENSG00000229550.1	AC012445.1	0	0	0	0	0	0	0	0	0	0	0	0	0
41311	ENSG00000237532.1	AC012451.1	0	0	0	0	0	0	0	0	0	0	0	0	0
40960	ENSG00000227653.1	AC012451.2	0	1.12717	0	0	0.243319	0	0	0	0	0	0	0	0
4654	ENSG00000203363.2	AC012454.4	0	0	0	0	0	0	0	0	0	0	0	0	0
3823	ENSG00000203643.3	AC012456.3	0	0	0	0	0	0	0	0	0	0	0	0	0
3824	ENSG00000230790.2	AC012456.4	0	0	0	0	0	0	0	0	0	0	0	0	0
40680	ENSG00000230452.1	AC012457.2	0	0	0	0	0	0	0	0	0	0	0	0	0
41422	ENSG00000230695.1	AC012462.1	0	0	0	0	0.879261	0.725051	0	0	0	0	0	0	0
41261	ENSG00000225166.1	AC012462.2	0	0	0	0	0.224584	0	0	0	0	0	0	0	0
41284	ENSG00000228618.1	AC012462.3	0	0	0	0	0	0	0	0	0	0	0	0	0
6245	ENSG00000232306.2	AC012485.2	0	0	0	0	0	0	0	0	0	0	0	0	0
41791	ENSG00000238029.1	AC012493.1	0	0	0	0	0	0	0	0	0	0	0	0	0
41708	ENSG00000229494.1	AC012494.1	0	0	0	0	0	0	0	0	0	0	0	0	0
41529	ENSG00000235232.1	AC012497.1	0	0	0	0	0	0	0	0	0	0	0	0	0
41027	ENSG00000228374.1	AC012497.2	0	0	0	0	0	0	0	0	0	0.204309	0	0	0
5546	ENSG00000229941.5	AC012499.1	0	0	0	0	1.19766	2.23482	1.32461	0	0	0	0	0	0
41307	ENSG00000214024.2	AC012501.1	0	0	0	0	0	0	0	0	0	0	0	0	0
5282	ENSG00000227400.2	AC012501.2	0	0	0	0.026913	0.013685	0	0	0	0	0	0	0	0
5281	ENSG00000242575.1	AC012501.3	0	0	0	0.160051	1.08822	0.625235	0.498611	0	0	0	0	0	0
58148	ENSG00000215583.3	AC012502.1	0	0	0	0	0	0	0	0	0	0	0	0	0
40858	ENSG00000223530.1	AC012506.1	0	0	0	0	0	0	0	0	0	0	0	0	0
3876	ENSG00000233714.1	AC012506.2	0	0	0	0.33824	0	0	0	0	0	0	0	0	0
3877	ENSG00000223634.1	AC012506.3	0	0	0	0	0	0.375669	0	0	0	0	0	0	0
3878	ENSG00000235497.5	AC012506.4	0.208328	0	0	0.380243	0	0	0	0	0	0	0	0	0
41579	ENSG00000232520.1	AC012507.3	0	0	0.138663	0	0	0	0.116083	0	0	0	0	0	0
41418	ENSG00000230385.1	AC012507.4	0	0	0	0	0	0	0	0	0	0	0	0	0
6070	ENSG00000226539.1	AC012512.1	8.82687	6.04952	1.8093	5.45412	0	0.836622	0.542943	1.36435	0	0.146962	0	0	0
5943	ENSG00000232970.1	AC012513.3	0	0	0	0	0	0	0	0	0.417398	0	0	0	0
5944	ENSG00000236478.2	AC012513.4	0.143427	0	0	0	0.176324	0	0.181408	0.160941	0	0.199839	0.143995	0.394557	0.091482
5934	ENSG00000231092.1	AC012513.6	0	0	0	0	0	0	0	0.233406	0	0	0	0	0
50855	ENSG00000251151.2	AC012531.14	0	0	0	0	0.369414	0	0	0	0	0	0	0	0
50618	ENSG00000250133.2	AC012531.16	0	0	0	0	0.18897	0.047902	0.197378	0	0	0.068663	0.179803	0	0
50867	ENSG00000260597.1	AC012531.25	0	0	0	0	0.215692	0.074713	0.153926	0	0	0.235711	0.491092	0	0
50537	ENSG00000274817.1	AC012531.4	0	0	0	0	0	0	0	0	0	0	0	0	0
50742	ENSG00000277129.1	AC012531.5	0	0	0	0	0	0	0	0	0	0	0	0	0
41913	ENSG00000226994.7	AC012593.1	0	0	0	0	0	0	0	0	0	0	0	0	0
5428	ENSG00000231898.8	AC012594.1	0	0	0	0	0	0	0	0	0	0	0	0	0
11499	ENSG00000253406.1	AC012613.2	0	0	0	0	0	0	0	0	0	0	0.093408	0	0
39019	ENSG00000214207.2	AC012667.1	0	0	0.197402	0.079919	0.311548	0.13691	0	0.071092	0.152429	0	0	0	0.08082
5922	ENSG00000234938.2	AC012668.1	0	0	0	0	0	0	0	0	0	0	0	0	0
5923	ENSG00000237525.6	AC012668.2	0	0	0	0	0.068423	0	0	0	0	0	0	0	0
5924	ENSG00000227981.2	AC012668.3	0	0	0	0	0	0	0	0	0	0	0	0	0
41883	ENSG00000224291.1	AC012671.2	0	0	0	0	0	0	0	0	0	0	0	0	0
54301	ENSG00000226130.1	AC013248.2	0	0	0	0	0	0	0	0	0	0	0	0	0
41512	ENSG00000233444.1	AC013262.1	0	0	0	0	0	0	0	0	0	0	0	0	0
5701	ENSG00000231621.1	AC013264.2	0	0	0	0	0	0	0	0.202109	0	0	0	0	0
3910	ENSG00000237953.1	AC013267.1	0	0.678741	0	0	0	0	0	0	0	0	0	0	0.742778
3912	ENSG00000224165.5	AC013267.2	0	0.047167	0.857632	2.04196	1.80717	2.62194	0.508334	0.997904	2.4968	0.271571	0	1.48622	0.044642
3916	ENSG00000229593.1	AC013267.4	0	0	0	0	0	0	0	0	0	0	0	0	0
42020	ENSG00000240069.1	AC013268.1	0	0	0	0	0.643147	0.430143	0.656519	0.572622	0	0.185876	0	0.24093	0
4881	ENSG00000225108.1	AC013268.2	0	0.072981	0.08201	0	0	0	0	0	0	0	0	0	0
4884	ENSG00000235721.1	AC013268.3	0.221418	0	0	0.132774	0.165732	0.086158	0	0.078739	0	0	0	0	0
40863	ENSG00000229730.2	AC013268.4	0	0	0	0	0	0	0	0	0	0	0	0	0
4882	ENSG00000204588.5	AC013268.5	0.884171	0.691881	1.0128	1.12019	0.753606	0.273144	0.649208	0.039256	0.197823	0.092927	0	0.098769	0
5112	ENSG00000225819.1	AC013269.3	0	0	0	0	0	0	0	0	0	0	0	0	0
5115	ENSG00000225341.1	AC013269.4	0	0	0	0	0	0	0	0	0	0	0	0	0
5116	ENSG00000184761.7	AC013269.5	0	0	0	0	0	0	0	0	0	0	0	0	0
41128	ENSG00000186148.13	AC013271.3	0	0	0	0	0	0	0	0	0	0	0	0	0
41253	ENSG00000283684.1	AC013271.5	0	0	0	0	0	0	0	0	0	0	0	0	0
41824	ENSG00000284337.1	AC013271.7	0.076225	0.238208	0.394759	0	0.317551	0.121426	0.064416	0.142872	0.061058	0.219654	0.296649	0	0
5014	ENSG00000231013.1	AC013275.2	0.080771	0	0	0.101887	0.198595	0	0.20432	0	0	0	0	0	0
28029	ENSG00000272888.6	AC013394.2	23.6069	86.127	66.288	48.3045	51.125	53.7559	38.5458	58.7974	36.5479	41.0397	54.033	36.3631	39.0294
[truncated: 56,338 more rows]
